# Supplementary material for: Underlying drivers of coral reef vulnerability to bleaching in the Mesoamerican Reef
Source: Commun Biol. 2024 Nov 6;7:1452. doi: 10.1038/s42003-024-07128-y (PMC11541557; doi:10.1038/s42003-024-07128-y)
Supplement: Supplementary file 3 — Supplementary Data 1 [file 42003_2024_7128_MOESM3_ESM.xlsx]

## Sheet: Metadata
Spatiotemporal Variation of Coral Bleaching in the Mesoamerican Region (2015-2017)
This supplementary table provides detailed data on the spatiotemporal variation of coral bleaching across multiple reef sites in the Mesoamerican Reef region from 2015 to 2017, corresponding to Figure 1 of the paper "Underlying Drivers of Coral Reef Vulnerability to Bleaching in the Mesoamerican Reef." The table includes site-specific data on the distribution of colonies by bleaching category, th…
**Data Columns:**
1. **Site**: Unique identifier for each reef site sampled.
2. **Year**: The year in which data were collected (2015, 2016, or 2017).
3. **Lat**: Latitude of the reef site (in decimal degrees).
4. **Long**: Longitude of the reef site (in decimal degrees).
5. **Date**: Date of sampling (DD/MM/YYYY).
6. **Fully bleached colonies**: Number of coral colonies that were fully bleached at the time of sampling.
7. **Partially bleached colonies**: Number of coral colonies that exhibited partial bleaching at the time of sampling.
8. **Pale colonies**: Number of coral colonies that were pale, showing signs of mild bleaching.
9. **Non-affected colonies**: Number of coral colonies that were not affected by bleaching.
10. **Total**: Total number of coral colonies assessed at each site.
11. **Depth in meters**: Mean depth of the reef site, measured in meters.
12. **Bleaching Severity Index (BSI)**: An index measuring bleaching severity, calculated as the sum of the proportion of colonies in each response category, weighted by their ecological impact (0 to 1 scale).
13. **%Fully bleached colonies**: Percentage of the total colonies that were fully bleached at the time of sampling.
14. **%Partially bleached colonies**: Percentage of the total colonies that exhibited partial bleaching at the time of sampling.
15. **%Pale colonies**: Percentage of the total colonies that were pale, showing mild signs of bleaching.
16. **%Non-affected colonies**: Percentage of the total colonies that were not affected by bleaching.
**Data Collection Methodology:**
Data were collected from field surveys conducted at various reef sites within the Mesoamerican Reef region during the bleaching events of 2015, 2016, and 2017. Coral bleaching assessments were performed through underwater visual surveys by trained divers who recorded the number of colonies in each bleaching category (fully bleached, partially bleached, pale, and non-affected). The Bleaching Sever…
**Related Figures:**
Figure 1 – Spatiotemporal Variation of Coral Bleaching in the Mesoamerican Region (2015-2017).
**Data Availability:**
Data are available upon request from the corresponding authors.
**Contact Information:**
Aarón Israel Muñiz-Castillo (*israel@healthyreefs.org*), Melanie McField (*mcfield@healthyreefs.org*), Jesús Ernesto Arias-González (*earias@cinvestav.mx*).

## Sheet: Data for fig 1 variation in BSI
Site	year	Lat	Long	Date	Fully bleached colonies	Partially bleached colonies	Pale colonies	Non affected colonies	Total	Depth in meters	Bleaching Severity Index	%Fully bleached colonies	%Partially bleached colonies	%Pale colonies	%Non affected colonies
AKP	2015	20.3914	-87.2976	2015-11-03	3	69	69	59	200	13.745	0.36	0.015	0.345	0.345	0.295
AKS	2015	20.3923	-87.3087	2015-11-03	4	56	69	71	200	11	0.321667	0.02	0.28	0.345	0.355
Aldrid	2015	15.865	-87.4984	2015-11-11	4	39	45	26	114	10	0.394737	0.0350877	0.342105	0.394737	0.22807
Aquarium BL	2015	17.2256	-87.5936	2015-11-29	0	9	4	187	200	7.75	0.0366667	0	0.045	0.02	0.935
Bacalar Chico Profundo	2015	18.1919	-87.8225	2015-11-07	5	11	28	156	200	19.81	0.108333	0.025	0.055	0.14	0.78
Bacalar Chico Somero	2015	18.1981	-87.8243	2015-11-09	10	13	24	153	200	7.62	0.133333	0.05	0.065	0.12	0.765
Bajon	2015	15.9476	-88.2788	2015-10-28	1	10	27	162	200	12	0.0833333	0.005	0.05	0.135	0.81
BAK	2015	20.3934	-87.3048	2015-10-28	17	59	44	79	199	2	0.356784	0.0854271	0.296482	0.221106	0.396985
Bank 2	2015	16.1812	-88.5568	2015-11-27	0	6	24	171	201	4.41	0.0597015	0	0.0298507	0.119403	0.850746
Bank 3	2015	16.1553	-88.5915	2015-11-27	0	45	27	129	201	15.23	0.19403	0	0.223881	0.134328	0.641791
Barrow Bank	2015	16.1612	-88.5769	2015-11-30	0	27	38	134	199	7.01	0.154104	0	0.135678	0.190955	0.673367
BL 1032	2015	16.4153	-88.0398	2015-11-07	0	0	22	58	80	3.5	0.0916667	0	0	0.275	0.725
BL MBRS6	2015	16.5248	-87.9752	2015-11-07	0	0	15	86	101	4.3	0.0495049	0	0	0.148515	0.851485
BL SILK	2015	16.4527	-88.0419	2015-11-07	0	1	18	89	108	3.5	0.0617284	0	0.00925926	0.166667	0.824074
BLCOM5	2015	16.4542	-88.0106	2015-11-07	0	6	40	153	199	10	0.0871022	0	0.0301508	0.201005	0.768844
BPP	2015	20.3696	-87.3205	2015-11-02	1	67	58	74	200	14.2367	0.325	0.005	0.335	0.29	0.37
BPS	2015	20.3703	-87.3217	2015-11-02	2	60	89	49	200	9.57	0.358333	0.01	0.3	0.445	0.245
Cabos Tres Puntas	2015	15.9408	-88.538	2015-10-28	10	0	23	167	200	13	0.0883333	0.05	0	0.115	0.835
Canyon	2015	15.8642	-87.5066	2015-11-12	8	79	83	29	199	10.5	0.443886	0.040201	0.396985	0.417085	0.145729
Caye Caulker 5	2015	17.6887	-88.0159	2015-12-15	0	0	30	171	201	3	0.0497512	0	0	0.149254	0.850746
Caye Caulker 6	2015	17.6857	-88.0112	2015-12-20	3	9	18	170	200	11.75	0.075	0.015	0.045	0.09	0.85
Caye Caulker 7	2015	17.7084	-88.003	2015-12-20	0	0	0	205	205	3	0	0	0	0	1
Caye Caulker 8	2015	17.7171	-87.9936	2015-12-14	0	13	9	121	143	15	0.0815851	0	0.0909091	0.0629371	0.846154
Cerebros Norte	2015	20.6958	-86.9948	2015-11-12	2	26	44	128	200	8.13	0.17	0.01	0.13	0.22	0.64
Chan Yuyum	2015	20.5038	-87.2124	2015-11-05	14	45	51	90	200	13.15	0.305	0.07	0.225	0.255	0.45
Cocalito	2015	15.9118	-87.6171	2015-11-13	1	48	62	49	160	5	0.335417	0.00625	0.3	0.3875	0.30625
Corona del Caiman	2015	15.9304	-88.2808	2015-10-28	1	3	14	182	200	11.5	0.0383333	0.005	0.015	0.07	0.91
Daly Bank	2015	16.3324	-88.3474	2015-11-26	0	35	36	126	197	8.53	0.179357	0	0.177665	0.182741	0.639594
East Snake Caye	2015	16.2078	-88.5081	2015-11-26	0	7	8	186	201	3.8	0.0364842	0	0.0348259	0.039801	0.925373
Fingers	2015	15.8635	-87.4953	2015-11-12	6	75	74	28	183	11	0.440801	0.0327869	0.409836	0.404372	0.153005
Foudara/King Fish	2015	15.9606	-88.8008	2015-10-27	5	12	41	96	154	5.85	0.17316	0.0324675	0.0779221	0.266234	0.623377
Frenchman	2015	16.1811	-88.6368	2015-11-30	0	12	16	171	199	3.8	0.0670017	0	0.0603015	0.080402	0.859296
Gallows T3	2015	17.4621	-88.0337	2015-11-06	3	26	7	167	203	5	0.111658	0.0147783	0.128079	0.0344828	0.82266
GloverSE	2015	16.0556	-88.3238	2015-11-15	2	13	11	174	200	8.3	0.0716667	0.01	0.065	0.055	0.87
Gough Caye	2015	17.3491	-88.0357	2015-11-06	7	26	8	159	200	4	0.135	0.035	0.13	0.04	0.795
HMBP	2015	20.4012	-87.2915	2015-10-30	1	79	49	71	200	15.5	0.35	0.005	0.395	0.245	0.355
HMBS	2015	20.4031	-87.3037	2015-11-11	5	67	43	85	200	7.3	0.32	0.025	0.335	0.215	0.425
HMC-1	2015	17.2053	-87.546	2015-11-30	0	37	28	134	199	11.2	0.170854	0	0.18593	0.140704	0.673367
Hobna Profundo	2015	18.3777	-87.769	2015-11-05	11	45	34	110	200	18.2	0.261667	0.055	0.225	0.17	0.55
Hobna somero	2015	18.3754	-87.7824	2015-11-06	18	28	23	131	200	7.62	0.221667	0.09	0.14	0.115	0.655
Islas	2015	20.4938	-87.2239	2015-11-05	14	37	52	97	200	8.8	0.28	0.07	0.185	0.26	0.485
Jeannettes place	2015	15.873	-87.5287	2015-11-13	11	43	64	31	149	10	0.409396	0.0738255	0.288591	0.42953	0.208054
La Bocana	2015	20.8748	-86.8405	2015-11-02	0	21	55	139	215	5.48	0.150388	0	0.0976744	0.255814	0.646512
La Ensenada	2015	15.8034	-87.4392	2015-11-13	10	51	78	11	150	5.5	0.466667	0.0666667	0.34	0.52	0.0733333
La Poza Profundo	2015	18.2548	-87.826	2015-11-07	33	19	46	102	200	21.33	0.305	0.165	0.095	0.23	0.51
La Poza somero	2015	18.2548	-87.8159	2015-11-06	19	24	19	138	200	6.09	0.206667	0.095	0.12	0.095	0.69
Limones	2015	20.9885	-86.7972	2015-11-02	0	9	16	186	211	1.91	0.0537125	0	0.042654	0.0758294	0.881517
Los Trozos	2015	15.9646	-88.5457	2015-10-27	3	0	19	178	200	11.9	0.0466667	0.015	0	0.095	0.89
Manchones	2015	20.9785	-86.8015	2015-11-02	0	8	32	171	211	8.97	0.0758294	0	0.0379147	0.151659	0.810427
Middle Snake Caye	2015	16.2034	-88.5511	2015-11-25	0	9	26	166	201	2.73	0.0729685	0	0.0447761	0.129353	0.825871
Motaguilla	2015	15.8529	-88.299	2015-10-28	6	7	28	159	200	12	0.1	0.03	0.035	0.14	0.795
Moxche	2015	20.6427	-87.0367	2015-11-12	11	47	21	122	201	5.75	0.245439	0.0547264	0.233831	0.104478	0.606965
Mushroom	2015	15.8648	-87.4974	2015-11-11	11	49	65	27	152	10.25	0.429825	0.0723684	0.322368	0.427632	0.177632
Northern2-1	2015	17.459	-87.4979	2015-11-29	1	22	26	151	200	7.2	0.121667	0.005	0.11	0.13	0.755
Northern2-2	2015	17.4659	-87.4829	2015-11-29	1	13	4	182	200	7.615	0.055	0.005	0.065	0.02	0.91
Paraiso	2015	20.4703	-86.9824	2015-11-13	1	14	50	135	200	9.9	0.135	0.005	0.07	0.25	0.675
Paso del Cedral	2015	20.3676	-87.0285	2015-11-13	3	13	42	142	200	13.86	0.128333	0.015	0.065	0.21	0.71
Paso Juana	2015	20.0169	-87.4522	2015-10-30	22	22	72	84	200	8	0.303333	0.11	0.11	0.36	0.42
Paso Lagrimas	2015	20.052	-87.4563	2015-10-30	7	33	61	99	200	5.6	0.246667	0.035	0.165	0.305	0.495
Punta Maroma Norte	2015	20.7373	-86.9418	2015-11-12	5	49	36	111	201	9.15	0.247098	0.0248756	0.243781	0.179104	0.552239
Radio Pirata	2015	20.8534	-86.8552	2015-11-02	0	23	22	166	211	2.74	0.107425	0	0.109005	0.104265	0.78673
Sag T5	2015	17.3928	-88.0351	2015-11-06	19	41	14	119	193	10	0.264249	0.0984456	0.212435	0.0725389	0.61658
San Miguel de Ruiz	2015	19.9667	-87.4431	2015-10-30	16	29	54	102	201	9.15	0.26534	0.079602	0.144279	0.268657	0.507463
South Snake Caye	2015	16.181	-88.5644	2015-11-26	0	6	26	152	184	2.28	0.0688406	0	0.0326087	0.141304	0.826087
Spanish Bank	2015	16.1613	-88.4101	2015-11-26	0	62	24	110	196	8.68	0.251701	0	0.316327	0.122449	0.561224
Tanchacte Sur	2015	20.9039	-86.8314	2015-11-02	10	47	28	123	208	1.21	0.24359	0.0480769	0.225962	0.134615	0.591346
Veronicas garden	2015	20.4862	-87.2352	2015-11-05	15	35	54	96	200	9.05	0.281667	0.075	0.175	0.27	0.48
West Snake Caye	2015	16.1906	-88.5698	2015-11-26	0	7	8	178	193	2.73	0.0379965	0	0.0362694	0.0414508	0.92228
Yucab	2015	20.4216	-87.0271	2015-11-13	6	12	65	117	200	13.25	0.178333	0.03	0.06	0.325	0.585
Aldrid	2016	15.865	-87.4984	2016-11-15	3	51	72	79	205	10.59	0.297561	0.0146341	0.24878	0.35122	0.385366
Aquarium	2016	16.107	-86.8754	2016-10-24	9	64	68	66	207	8.99	0.359098	0.0434783	0.309179	0.328502	0.318841
Bacalar Chico Somero	2016	18.1981	-87.8243	2016-10-28	4	23	15	159	201	12.19	0.121061	0.0199005	0.114428	0.0746269	0.791045
Bajon	2016	15.9476	-88.2788	2016-10-25	18	58	45	94	215	12.5	0.333333	0.0837209	0.269767	0.209302	0.437209
BAK	2016	20.3934	-87.3148	2016-10-28	4	62	54	87	207	1.75	0.305958	0.0193237	0.299517	0.26087	0.42029
Bank 3	2016	16.1553	-88.5915	2016-10-27	9	27	66	99	201	7	0.243781	0.0447761	0.134328	0.328358	0.492537
Barrow Bank	2016	16.1612	-88.5769	2016-10-27	4	19	37	141	201	6.5	0.144279	0.0199005	0.0945274	0.18408	0.701493
BBC	2016	19.9986	-87.4612	2016-10-25	6	15	43	101	165	7.5	0.183838	0.0363636	0.0909091	0.260606	0.612121
BCACERC	2016	16.3006	-86.519	2016-10-05	3	17	43	103	166	1.25	0.172691	0.0180723	0.10241	0.259036	0.620482
BCUTENC	2016	16.2994	-86.5173	2016-10-05	0	46	98	92	236	5.75	0.268362	0	0.194915	0.415254	0.389831
BKACERC	2016	16.3046	-86.5434	2016-10-06	0	32	53	149	234	1.35	0.166667	0	0.136752	0.226496	0.636752
BKDISPC	2016	16.3059	-86.544	2016-10-06	5	51	60	83	199	9.65	0.296482	0.0251256	0.256281	0.301508	0.417085
BKUTENC	2016	16.3041	-86.5422	2016-10-06	0	66	64	103	233	4.9	0.280401	0	0.283262	0.274678	0.44206
BL 1032	2016	16.4153	-88.0403	2016-11-10	4	44	19	151	218	15.235	0.181957	0.0183486	0.201835	0.087156	0.692661
BL MBRS6	2016	16.5248	-87.9752	2016-11-09	0	6	12	186	204	3.805	0.0392157	0	0.0294118	0.0588235	0.911765
BL SILK	2016	16.4505	-88.0418	2016-11-09	0	11	16	170	197	2.43	0.0642978	0	0.0558376	0.0812183	0.862944
BL1041	2016	16.5562	-88.0507	2016-11-09	3	14	11	175	203	1.215	0.0788177	0.0147783	0.0689655	0.0541872	0.862069
Black Coral Wall	2016	16.0827	-86.9186	2016-10-24	0	89	67	48	204	3.72	0.400327	0	0.436275	0.328431	0.235294
BLCOM5	2016	16.4542	-88.0106	2016-11-09	5	28	26	115	174	10.815	0.185824	0.0287356	0.16092	0.149425	0.66092
BLWS	2016	16.5129	-87.9822	2016-11-09	1	13	15	155	184	4.385	0.0797101	0.00543478	0.0706522	0.0815217	0.842391
Bouy E	2016	16.4731	-88.1745	2016-11-10	2	9	19	114	144	9.745	0.099537	0.0138889	0.0625	0.131944	0.791667
Bouy H	2016	16.4275	-88.2066	2016-11-11	1	19	21	152	193	11.425	0.107081	0.00518135	0.0984456	0.108808	0.787565
BPP	2016	20.3696	-87.3205	2016-10-30	13	90	35	67	205	16.5	0.413008	0.0634146	0.439024	0.170732	0.326829
BPS	2016	20.3703	-87.3217	2016-10-29	5	80	59	59	203	11.24	0.384236	0.0246305	0.394089	0.29064	0.29064
BSACERC	2016	16.2901	-86.5429	2016-10-08	2	73	60	95	230	5.45	0.307246	0.00869565	0.317391	0.26087	0.413043
BSDISPC	2016	16.2886	-86.5412	2016-10-09	3	53	53	61	170	16.25	0.329412	0.0176471	0.311765	0.311765	0.358824
BSUTENC	2016	16.2891	-86.5412	2016-10-08	2	76	65	77	220	6.8	0.337879	0.00909091	0.345455	0.295455	0.35
Bugle Caye	2016	16.4885	-88.3236	2016-11-10	1	1	1	250	253	3.195	0.00790514	0.00395257	0.00395257	0.00395257	0.988142
Cabanas	2016	16.0697	-86.9519	2016-10-24	4	75	68	41	188	3.98	0.407801	0.0212766	0.398936	0.361702	0.218085
Cabos Tres Puntas	2016	15.9408	-88.538	2016-10-26	11	53	33	105	202	13	0.283828	0.0544554	0.262376	0.163366	0.519802
Canyon	2016	15.8642	-87.5066	2016-11-14	1	77	64	71	213	10.79	0.345853	0.00469484	0.361502	0.300469	0.333333
Cayos Channel	2016	15.9738	-86.489	2016-10-21	7	71	37	68	183	5.361	0.364299	0.0382514	0.387978	0.202186	0.371585
Cayos East End	2016	15.9788	-86.4662	2016-10-21	3	68	47	68	186	4.117	0.344086	0.016129	0.365591	0.252688	0.365591
Cayos Edge	2016	15.9413	-86.5275	2016-10-21	2	64	33	93	192	3.978	0.289931	0.0104167	0.333333	0.171875	0.484375
Cayos South	2016	15.9369	-86.535	2016-10-21	2	58	51	71	182	4.8	0.31685	0.010989	0.318681	0.28022	0.39011
Cayos Stadium	2016	15.9609	-86.46	2016-10-21	2	83	42	67	194	3.669	0.367698	0.0103093	0.427835	0.216495	0.345361
Cerebros Centro	2016	20.6958	-86.9948	2016-10-26	28	23	49	110	210	9.5	0.284127	0.133333	0.109524	0.233333	0.52381
Cerebros Norte	2016	20.6958	-86.9948	2016-10-26	10	15	35	80	140	9.5	0.22619	0.0714286	0.107143	0.25	0.571429
Chan Yuyum	2016	20.5038	-87.2124	2016-10-27	36	34	48	92	210	11.6	0.355556	0.171429	0.161905	0.228571	0.438095
Cocalito	2016	15.9118	-87.6171	2016-11-14	0	53	102	56	211	5.252	0.328594	0	0.251185	0.483412	0.265403
Colombia	2016	20.32	-87.0243	2016-10-25	7	33	66	92	198	12	0.257576	0.0353535	0.166667	0.333333	0.464646
Corona del Caiman	2016	15.9304	-88.2808	2016-10-25	11	46	34	109	200	11.5	0.265	0.055	0.23	0.17	0.545
Daly Bank	2016	16.3324	-88.3474	2016-10-26	10	30	44	117	201	10	0.222222	0.0497512	0.149254	0.218905	0.58209
Diamond Cay	2016	16.0635	-86.9587	2016-10-23	6	86	67	56	215	7.15	0.39845	0.027907	0.4	0.311628	0.260465
Dolphins Den	2016	16.4163	-86.388	2016-11-04	5	85	52	47	189	8.691	0.417989	0.026455	0.449735	0.275132	0.248677
Dora Bank	2016	16.1812	-88.5568	2016-10-26	4	7	59	131	201	5.5	0.140962	0.0199005	0.0348259	0.293532	0.651741
DSDISPC	2016	16.309	-86.5036	2016-10-09	3	63	81	84	231	13.75	0.311688	0.012987	0.272727	0.350649	0.363636
DSUTENC	2016	16.3181	-86.5033	2016-10-09	2	82	63	80	227	5.05	0.342144	0.00881057	0.361233	0.277533	0.352423
Duppy Shallow	2016	16.1166	-86.9447	2016-10-23	12	81	63	53	209	7.044	0.416268	0.0574163	0.38756	0.301435	0.253589
Eagle Ray Alley	2016	16.0849	-86.8923	2016-10-24	4	63	77	47	191	3.97	0.375218	0.0209424	0.329843	0.403141	0.246073
East Snake Caye	2016	16.2078	-88.5081	2016-10-26	1	5	31	164	201	5	0.0729685	0.00497512	0.0248756	0.154229	0.81592
False Cay	2016	16.6015	-88.3396	2016-11-10	0	12	9	183	204	7.31	0.0539216	0	0.0588235	0.0441176	0.897059
Fingers	2016	15.8635	-87.4953	2016-11-15	1	52	77	76	206	11.08	0.297735	0.00485437	0.252427	0.373786	0.368932
Gallows North	2016	17.4875	-88.0441	2016-11-15	3	16	17	264	300	4	0.0644444	0.01	0.0533333	0.0566667	0.88
Gallows T3	2016	17.4574	-88.0352	2016-11-15	32	20	56	92	200	10	0.32	0.16	0.1	0.28	0.46
Gough Caye	2016	17.3925	-88.0373	2016-11-15	0	27	38	135	200	3	0.153333	0	0.135	0.19	0.675
HMBP	2016	20.4012	-87.3015	2016-10-30	33	91	44	41	209	15.31	0.518341	0.157895	0.435407	0.210526	0.196172
HMBS	2016	20.4031	-87.3037	2016-10-30	6	47	58	95	206	7.89	0.275081	0.0291262	0.228155	0.281553	0.461165
Hobna Profundo	2016	18.3777	-87.779	2016-10-28	12	37	32	118	199	26.45	0.237856	0.0603015	0.18593	0.160804	0.592965
Hobna somero	2016	18.3754	-87.7824	2016-10-28	9	29	26	137	201	13.715	0.18408	0.0447761	0.144279	0.129353	0.681592
Islas	2016	20.4938	-87.2239	2016-10-27	27	20	71	92	210	15	0.304762	0.128571	0.0952381	0.338095	0.438095
Jardines	2016	20.8314	-86.8802	2016-10-17	24	45	31	100	200	2.5	0.321667	0.12	0.225	0.155	0.5
Jeannettes place	2016	15.873	-87.5287	2016-11-15	1	52	67	86	206	12.025	0.281553	0.00485437	0.252427	0.325243	0.417476
La Bocana	2016	20.8748	-86.8505	2016-10-30	12	80	35	73	200	4	0.385	0.06	0.4	0.175	0.365
La Ensenada	2016	15.8034	-87.4392	2016-11-13	1	28	2	127	158	4.308	0.128692	0.00632911	0.177215	0.0126582	0.803797
La Poza Profundo	2016	18.2548	-87.826	2016-10-27	32	37	15	117	201	20.57	0.306799	0.159204	0.18408	0.0746269	0.58209
Labyrinth	2016	16.4067	-86.412	2016-11-04	2	59	51	61	173	4.65	0.337187	0.0115607	0.34104	0.294798	0.352601
Larks Caye	2016	16.5186	-88.2855	2016-11-10	3	7	12	182	204	4.72	0.0571895	0.0147059	0.0343137	0.0588235	0.892157
LBC Shallow	2016	16.4435	-88.1948	2016-11-10	0	7	6	169	182	4.265	0.03663	0	0.0384615	0.032967	0.928571
Limones	2016	20.9885	-86.7972	2016-10-30	2	14	21	163	200	2	0.0916667	0.01	0.07	0.105	0.815
Los Trozos	2016	15.9646	-88.5457	2016-10-26	19	48	28	105	200	11.9	0.301667	0.095	0.24	0.14	0.525
LRD	2016	20.3883	-87.3092	2016-10-30	10	55	68	72	205	14.19	0.338211	0.0487805	0.268293	0.331707	0.35122
LRS	2016	20.3887	-87.31	2016-10-29	4	84	56	63	207	10.6	0.380032	0.0193237	0.405797	0.270531	0.304348
Mandys Eel Garden	2016	16.2728	-86.602	2016-11-03	1	89	63	56	209	7.538	0.389155	0.00478469	0.425837	0.301435	0.267943
Middle Snake Caye	2016	16.2034	-88.5511	2016-10-25	1	4	28	151	184	5	0.0706522	0.00543478	0.0217391	0.152174	0.820652
Motaguilla	2016	15.8529	-88.299	2016-10-25	12	49	24	115	200	12	0.263333	0.06	0.245	0.12	0.575
Moxche	2016	20.6427	-87.0467	2016-10-26	16	15	52	127	210	8.2	0.206349	0.0761905	0.0714286	0.247619	0.604762
Mushroom	2016	15.8648	-87.4974	2016-11-14	4	49	73	108	234	11.43	0.260684	0.017094	0.209402	0.311966	0.461538
Paraiso	2016	20.4703	-86.9824	2016-10-25	2	19	80	99	200	12	0.206667	0.01	0.095	0.4	0.495
Paso del Cedral	2016	20.3676	-87.0285	2016-10-25	1	24	91	84	200	12	0.236667	0.005	0.12	0.455	0.42
Paso Juana	2016	20.0169	-87.4622	2016-10-25	9	11	26	101	147	7.5	0.170068	0.0612245	0.0748299	0.176871	0.687075
Paso Lagrimas	2016	20.052	-87.4663	2016-10-25	5	4	25	71	105	7.5	0.152381	0.047619	0.0380952	0.238095	0.67619
Pedro Paila	2016	20.04	-87.4697	2016-10-24	1	9	64	88	162	7.5	0.174897	0.00617284	0.0555556	0.395062	0.54321
Raggedy Cay West	2016	16.0906	-86.9941	2016-10-23	13	105	55	42	215	7.289	0.471318	0.0604651	0.488372	0.255814	0.195349
Rendezvos	2016	17.253	-88.0568	2016-11-15	4	26	32	138	200	6	0.16	0.02	0.13	0.16	0.69
RO4A CUT	2016	16.3134	-86.592	2016-11-03	3	55	60	62	180	5.419	0.331481	0.0166667	0.305556	0.333333	0.344444
ROA19	2016	16.3001	-86.5213	2016-10-05	1	42	70	103	216	3.75	0.242284	0.00462963	0.194444	0.324074	0.476852
Rock Harbour	2016	16.1221	-86.915	2016-10-23	8	65	116	70	259	5.087	0.34749	0.030888	0.250965	0.447876	0.27027
Rocky Point	2016	16.0904	-86.8823	2016-10-24	5	94	63	61	223	8.876	0.397608	0.0224215	0.421525	0.282511	0.273543
San Miguel de Ruiz	2016	19.9667	-87.4531	2016-10-25	11	10	31	91	143	7.5	0.195804	0.0769231	0.0699301	0.216783	0.636364
South Snake Caye	2016	16.181	-88.5644	2016-10-25	2	6	47	146	201	5	0.107794	0.00995025	0.0298507	0.233831	0.726368
Spanish Bank	2016	16.1613	-88.4101	2016-10-26	9	27	45	120	201	9.5	0.208955	0.0447761	0.134328	0.223881	0.597015
Spooky Channel	2016	16.3394	-86.5645	2016-11-03	3	76	60	70	209	7.751	0.352472	0.0143541	0.363636	0.287081	0.334928
SR30N	2016	16.7799	-88.0767	2016-10-25	17	42	53	88	200	9.52	0.313333	0.085	0.21	0.265	0.44
SR60N	2016	16.7803	-88.0754	2016-10-25	23	62	46	61	192	17.52	0.414931	0.119792	0.322917	0.239583	0.317708
Tanchacte Sur	2016	20.9039	-86.8414	2016-10-30	4	11	15	170	200	1.5	0.0816667	0.02	0.055	0.075	0.85
The Maze	2016	16.1129	-86.9491	2016-10-23	3	48	84	94	229	4.738	0.275109	0.0131004	0.209607	0.366812	0.41048
Turtle Crossing	2016	16.2935	-86.6035	2016-11-03	3	98	60	38	199	12.86	0.443886	0.0150754	0.492462	0.301508	0.190955
UK Cut Deep	2016	16.4249	-86.3649	2016-11-04	4	67	43	52	166	11.76	0.379518	0.0240964	0.403614	0.259036	0.313253
UK Cut Shallow	2016	16.4249	-86.3649	2016-11-04	7	49	45	62	163	6.908	0.335378	0.0429448	0.300613	0.276074	0.380368
Veronicas garden	2016	20.4862	-87.2352	2016-10-27	42	33	60	75	210	9.5	0.4	0.2	0.157143	0.285714	0.357143
West Snake Caye	2016	16.1906	-88.5698	2016-10-25	0	3	42	156	201	5	0.079602	0	0.0149254	0.208955	0.776119
Wilson	2016	16.223	-88.5879	2016-10-27	2	5	55	127	189	5.5	0.12522	0.010582	0.026455	0.291005	0.671958
Yucab	2016	20.4216	-87.0271	2016-10-25	3	11	93	95	202	12.85	0.20462	0.0148515	0.0544554	0.460396	0.470297
Akumal North Sirenis	2017	20.4221	-87.2907	2017-10-10	11	83	63	49	206	15.24	0.423948	0.0533981	0.402913	0.305825	0.237864
Aldrid	2017	15.865	-87.4984	2017-10-20	20	123	42	31	216	10.3495	0.537037	0.0925926	0.569444	0.194444	0.143519
Aquarium	2017	16.107	-86.8754	2017-10-05	22	60	37	31	150	12.2333	0.495556	0.146667	0.4	0.246667	0.206667
Aquarium BL	2017	17.2267	-87.5936	2017-10-22	34	59	32	85	210	6.7	0.4	0.161905	0.280952	0.152381	0.404762
Bajon	2017	15.9476	-88.2788	2017-10-17	19	45	46	90	200	12.64	0.321667	0.095	0.225	0.23	0.45
BAK	2017	20.3934	-87.3148	2017-10-10	12	62	53	81	208	3	0.341346	0.0576923	0.298077	0.254808	0.389423
BBC	2017	19.9986	-87.4612	2017-10-12	3	40	57	100	200	9.7925	0.243333	0.015	0.2	0.285	0.5
BCACERC	2017	16.3006	-86.519	2017-10-02	23	152	93	42	310	1.19984	0.501075	0.0741935	0.490323	0.3	0.135484
BCUTENC	2017	16.2994	-86.5173	2017-10-02	22	153	95	43	313	5.28	0.497338	0.0702875	0.488818	0.303514	0.13738
BKACERC	2017	16.3046	-86.5434	2017-10-07	33	175	82	23	313	1.54281	0.565495	0.105431	0.559105	0.261981	0.0734824
BKDISPC	2017	16.3059	-86.544	2017-10-07	37	188	88	21	334	8.23204	0.573852	0.110778	0.562874	0.263473	0.0628743
BKUTENC	2017	16.3041	-86.5422	2017-10-05	19	160	71	89	339	5.8795	0.440511	0.0560472	0.471976	0.20944	0.262537
BL SILK	2017	16.4545	-88.0418	2017-10-08	87	58	48	207	400	4	0.354167	0.2175	0.145	0.12	0.5175
Black Coral Wall	2017	16.0827	-86.9186	2017-10-05	36	95	48	21	200	4.95	0.576667	0.18	0.475	0.24	0.105
BPP	2017	20.3696	-87.3205	2017-10-17	13	84	56	49	202	15.24	0.433993	0.0643564	0.415842	0.277228	0.242574
BSACERC	2017	16.2901	-86.5429	2017-10-05	11	123	87	88	309	4.78333	0.394822	0.0355987	0.398058	0.281553	0.28479
BSDISPC	2017	16.2886	-86.5412	2017-10-01	14	151	51	66	282	9.83011	0.466903	0.0496454	0.535461	0.180851	0.234043
BSUTENC	2017	16.2891	-86.5412	2017-10-05	1	158	65	57	281	5.771	0.455516	0.00355872	0.562278	0.231317	0.202847
Bugle Caye	2017	16.6039	-88.337	2017-10-09	67	33	76	216	392	4	0.291667	0.170918	0.0841837	0.193878	0.55102
Cabanas	2017	16.0697	-86.9519	2017-10-05	31	59	34	25	149	5.15	0.548098	0.208054	0.395973	0.228188	0.167785
Cabos Tres Puntas	2017	15.9408	-88.538	2017-10-16	62	42	59	36	199	8.68	0.551089	0.311558	0.211055	0.296482	0.180905
Canyon	2017	15.8642	-87.5066	2017-10-12	13	91	61	36	201	10.825	0.467662	0.0646766	0.452736	0.303483	0.179104
Cayos Channel	2017	15.9738	-86.489	2017-11-03	71	69	45	34	219	6.08818	0.60274	0.324201	0.315068	0.205479	0.155251
Cayos East End	2017	15.9788	-86.4662	2017-11-03	63	73	45	32	213	3.29061	0.594679	0.295775	0.342723	0.211268	0.150235
Cayos Edge	2017	15.9413	-86.5275	2017-11-03	27	75	69	49	220	3.26432	0.454545	0.122727	0.340909	0.313636	0.222727
Cayos South	2017	15.9369	-86.535	2017-11-03	13	73	69	44	199	1	0.425461	0.0653266	0.366834	0.346734	0.221106
Cayos Stadium	2017	15.9609	-86.46	2017-11-03	29	94	38	51	212	4.42807	0.492138	0.136792	0.443396	0.179245	0.240566
Cocalito	2017	15.9118	-87.6171	2017-10-14	37	46	45	88	216	2.69444	0.382716	0.171296	0.212963	0.208333	0.407407
Colombia	2017	20.32	-87.0243	2017-10-17	6	55	64	81	206	12	0.31068	0.0291262	0.26699	0.31068	0.393204
Corona del Caiman	2017	15.9304	-88.2808	2017-10-17	28	22	58	92	200	9.13	0.31	0.14	0.11	0.29	0.46
Diamond Cay	2017	16.0635	-86.9587	2017-10-05	24	98	57	22	201	5.94926	0.538972	0.119403	0.487562	0.283582	0.109453
Dolphins Den	2017	16.4163	-86.388	2017-10-22	32	109	75	41	257	17.5449	0.50454	0.124514	0.424125	0.291829	0.159533
Dos ojos 1	2017	18.7087	-87.7114	2017-11-06	4	35	37	79	155	10.6774	0.255914	0.0258065	0.225806	0.23871	0.509677
Dos ojos 2	2017	18.7016	-87.7063	2017-11-06	3	33	21	75	132	9.57424	0.242424	0.0227273	0.25	0.159091	0.568182
DSDISPC	2017	16.309	-86.5036	2017-10-01	12	192	79	55	338	14.074	0.49211	0.035503	0.568047	0.233728	0.162722
DSUTENC	2017	16.3181	-86.5033	2017-10-01	19	215	69	53	356	3.60056	0.520599	0.0533708	0.603933	0.19382	0.148876
Duppy Shallow	2017	16.1166	-86.9447	2017-10-04	11	83	39	17	150	6.8	0.528889	0.0733333	0.553333	0.26	0.113333
Eagle Ray Alley	2017	16.0849	-86.8923	2017-10-05	36	109	40	24	209	5.88708	0.583732	0.172249	0.521531	0.191388	0.114833
Escuelita	2017	20.3894	-87.3102	2017-10-13	13	67	74	54	208	11.7917	0.395833	0.0625	0.322115	0.355769	0.259615
False Cay	2017	16.6039	-88.337	2017-10-09	40	29	63	279	411	4	0.195458	0.0973236	0.0705596	0.153285	0.678832
Faro nuevo	2017	18.7213	-87.6977	2017-11-06	6	30	28	64	128	11.1172	0.276042	0.046875	0.234375	0.21875	0.5
Faro viejo	2017	18.7419	-87.6773	2017-11-06	2	33	43	79	157	11.4	0.244161	0.0127389	0.210191	0.273885	0.503185
Fingers	2017	15.8635	-87.4953	2017-10-12	8	110	36	62	216	10	0.432099	0.037037	0.509259	0.166667	0.287037
Foudara/King Fish	2017	15.9606	-88.8008	2017-10-16	28	38	80	54	200	5.33	0.4	0.14	0.19	0.4	0.27
Hat Caye	2017	17.1878	-87.6128	2017-10-22	10	30	19	154	213	1.5	0.170579	0.0469484	0.140845	0.0892019	0.723005
HMBP	2017	20.4012	-87.3015	2017-10-09	15	68	83	39	205	11.7422	0.429268	0.0731707	0.331707	0.404878	0.190244
HMC-1	2017	17.2045	-87.542	2017-10-22	30	107	31	78	246	11	0.45393	0.121951	0.434959	0.126016	0.317073
Jardines	2017	20.8314	-86.8802	2017-10-10	4	41	44	136	225	1.8	0.204444	0.0177778	0.182222	0.195556	0.604444
Jeannettes place	2017	15.873	-87.5287	2017-10-19	30	49	56	78	213	11.8901	0.381847	0.140845	0.230047	0.262911	0.366197
La Bocana	2017	20.8748	-86.8505	2017-10-10	26	92	54	47	219	4.5	0.480974	0.118721	0.420091	0.246575	0.214612
La Ensenada	2017	15.8034	-87.4392	2017-10-15	16	44	59	94	213	4.43427	0.305164	0.0751174	0.206573	0.276995	0.441315
Labyrinth	2017	16.4067	-86.412	2017-10-23	38	109	52	30	229	12.346	0.558952	0.165939	0.475983	0.227074	0.131004
Larks Caye	2017	16.5199	-88.2864	2017-10-09	60	18	79	258	415	4	0.236948	0.144578	0.0433735	0.190361	0.621687
LBC Shallow	2017	16.4453	-88.1947	2017-10-21	62	28	57	256	403	3	0.247312	0.153846	0.0694789	0.141439	0.635236
LBC Shallow 2	2017	16.4445	-88.1948	2017-11-01	20	62	30	93	205	1.2	0.347967	0.097561	0.302439	0.146341	0.453659
LBC site 12	2017	16.4324	-88.2018	2017-10-21	57	31	29	84	201	13	0.434494	0.283582	0.154229	0.144279	0.41791
Limones	2017	20.9885	-86.7972	2017-10-10	4	26	36	144	210	2	0.15873	0.0190476	0.12381	0.171429	0.685714
Lob 20	2017	17.4592	-87.5024	2017-10-22	16	72	33	93	214	2	0.350467	0.0747664	0.336449	0.154206	0.434579
Lob 22	2017	17.3175	-87.5302	2017-10-22	60	44	53	52	209	2.26	0.511962	0.287081	0.210526	0.253589	0.248804
Los Trozos	2017	15.9646	-88.5457	2017-10-16	51	27	65	57	200	12.18	0.453333	0.255	0.135	0.325	0.285
Mandys Eel Garden	2017	16.2728	-86.602	2017-10-24	46	77	46	41	210	5.36357	0.536508	0.219048	0.366667	0.219048	0.195238
Motaguilla	2017	15.8529	-88.299	2017-10-17	1	21	31	147	200	15.23	0.126667	0.005	0.105	0.155	0.735
Mushroom	2017	15.8648	-87.4974	2017-10-13	20	90	46	61	217	11.1096	0.439324	0.0921659	0.414747	0.211982	0.281106
Paraiso	2017	20.4703	-86.9824	2017-10-17	9	19	72	100	200	12	0.228333	0.045	0.095	0.36	0.5
Parche 10	2017	18.4791	-87.7554	2017-10-07	14	25	58	104	201	3	0.248756	0.0696517	0.124378	0.288557	0.517413
Parche 7	2017	18.422	-87.7606	2017-10-07	4	13	36	147	200	3	0.123333	0.02	0.065	0.18	0.735
Parche 9	2017	18.4722	-87.7561	2017-10-07	13	23	23	141	200	2.5	0.18	0.065	0.115	0.115	0.705
Paso del Cedral	2017	20.3676	-87.0285	2017-10-17	5	57	58	91	211	12	0.295419	0.0236967	0.270142	0.274882	0.43128
Paso Juana	2017	20.0169	-87.4622	2017-10-12	11	58	53	78	200	8.9875	0.336667	0.055	0.29	0.265	0.39
Paso Lagrimas	2017	20.052	-87.4663	2017-10-12	10	37	57	96	200	6.225	0.268333	0.05	0.185	0.285	0.48
Pedro Paila	2017	20.0399	-87.4697	2017-10-12	8	62	65	65	200	8.45	0.355	0.04	0.31	0.325	0.325
Radio Pirata	2017	20.8534	-86.8652	2017-10-10	12	38	55	114	219	1.2	0.254186	0.0547945	0.173516	0.251142	0.520548
Raggedy Cay West	2017	16.0906	-86.9941	2017-10-04	16	84	34	16	150	7.56667	0.555556	0.106667	0.56	0.226667	0.106667
Rio Vermejo	2017	18.6875	-87.7108	2017-11-06	7	43	51	59	160	16.8412	0.329167	0.04375	0.26875	0.31875	0.36875
RO4A CUT	2017	16.3134	-86.592	2017-10-24	20	84	52	58	214	7.61986	0.436137	0.0934579	0.392523	0.242991	0.271028
ROA19	2017	16.3001	-86.5213	2017-10-02	19	153	98	28	298	7.0302	0.51566	0.0637584	0.513423	0.328859	0.0939597
Rock Harbour	2017	16.1221	-86.915	2017-10-04	31	71	41	25	168	7.18571	0.547619	0.184524	0.422619	0.244048	0.14881
Rocky Point	2017	16.0904	-86.8823	2017-10-05	29	61	84	26	200	6.2	0.488333	0.145	0.305	0.42	0.13
S1117	2017	17.3836	-87.5184	2017-10-22	43	35	50	84	212	1.8	0.391509	0.20283	0.165094	0.235849	0.396226
S1194	2017	16.7692	-88.16	2017-10-28	70	33	44	57	204	11.5	0.522876	0.343137	0.161765	0.215686	0.279412
San Miguel de Ruiz	2017	19.9667	-87.4531	2017-10-12	4	42	74	80	200	9.775	0.283333	0.02	0.21	0.37	0.4
Spooky Channel	2017	16.3394	-86.5645	2017-10-24	35	75	58	39	207	9.15	0.504026	0.169082	0.362319	0.280193	0.188406
SWC shallow	2017	16.8117	-88.0799	2017-12-02	3	43	6	160	212	5	0.158805	0.0141509	0.20283	0.0283019	0.754717
Tanchacte Sur	2017	20.9039	-86.8414	2017-10-10	4	37	40	130	211	1.5	0.199052	0.0189573	0.175355	0.189573	0.616114
Terraza sur	2017	18.7114	-87.7028	2017-11-04	12	70	44	100	226	21.6796	0.324484	0.0530973	0.309735	0.19469	0.442478
The Maze	2017	16.1129	-86.9491	2017-10-04	27	60	38	26	151	6.33268	0.527594	0.178808	0.397351	0.251656	0.172185
Turtle Crossing	2017	16.2935	-86.6035	2017-10-24	46	90	47	42	225	14.1	0.540741	0.204444	0.4	0.208889	0.186667
UK Cut Deep	2017	16.4249	-86.3649	2017-10-22	28	133	75	40	276	15.313	0.513285	0.101449	0.481884	0.271739	0.144928
UK Cut Shallow	2017	16.4249	-86.3649	2017-10-22	24	107	82	46	259	8.07	0.473616	0.0926641	0.413127	0.316602	0.177606
WHLSHK	2017	16.515	-87.9841	2017-10-08	59	78	55	202	394	4	0.328257	0.149746	0.19797	0.139594	0.51269
wypt 16	2017	16.8122	-88.078	2017-10-28	81	31	26	69	207	11.5	0.533011	0.391304	0.149758	0.125604	0.333333
wypt 83	2017	16.7763	-88.0743	2017-10-28	57	6	37	109	209	1.2	0.350877	0.272727	0.0287081	0.177033	0.521531
Yucab	2017	20.4216	-87.0271	2017-10-17	13	29	62	106	210	13	0.252381	0.0619048	0.138095	0.295238	0.504762
