# Supplementary material for: Underlying drivers of coral reef vulnerability to bleaching in the Mesoamerican Reef
Source: Commun Biol. 2024 Nov 6;7:1452. doi: 10.1038/s42003-024-07128-y (PMC11541557; doi:10.1038/s42003-024-07128-y)
Supplement: Supplementary file 4 — Supplementary Data 2 [file 42003_2024_7128_MOESM4_ESM.xlsx]

## Sheet: Metadata
Site-Specific Predictors of Coral Bleaching Severity in the Mesoamerican Reef (2015-2017)
This supplementary table presents site-specific data for 23 predictors of coral bleaching severity used in the modeling for Figure 2 of the paper "Underlying Drivers of Coral Reef Vulnerability to Bleaching in the Mesoamerican Reef." The data were collected from multiple reef sites across the Mesoamerican Reef region between 2015 and 2017. Each row represents a unique reef site with corresponding…
**Data Columns:**
1. **Site**: Unique identifier for each reef site sampled.
2. **Year**: The year in which data were collected (2015, 2016, or 2017).
3. **MMM.clim**: Monthly average of the hottest month recorded during 1985-2012.
4. **SD.SST.84**: Standard deviations of sea surface temperature in the 84 days before the sampling date.
5. **ROTC_clim**: Climatological seasonal warming rate, the average of annual seasonal warming rates over the period 1985-2012.
6. **ROTC_Season.84**: Maximum seasonal warming rate observed 84 days before the sampling date.
7. **Hotspots.3days**: Average of Hotspots (HS; positive daily anomalies above the MMM) in the last 3 days before the sampling date.
8. **HSacum.28**: Sum of Hotspots (HS) over 28 days before the sampling date.
9. **HSacum.84**: Sum of Hotspots (HS) over 84 days before the sampling date.
10. **HSacum.555**: Sum of Hotspots (HS) over 555 days before the sampling date.
11. **HS1.84**: Number of days with HS values greater than 1 °C in the last 84 days.
12. **HS1.28**: Number of days with HS values greater than 1 °C in the last 28 days.
13. **HS2.84**: Number of days with HS values greater than 2 °C in the last 84 days.
14. **HS2.28**: Number of days with HS values greater than 2 °C in the last 28 days.
15. **DHW.28**: Degree Heating Weeks (DHW) calculated over a 28-day window.
16. **DHW.84**: Degree Heating Weeks (DHW) calculated over an 84-day window.
17. **DHW.555**: Degree Heating Weeks (DHW) calculated over a 555-day window, representing accumulated stress since the beginning of the summer of the previous year.
18. **DHW.Trend**: Trend of annual maximum DHW values from 1985 to the sampling year, derived from a generalized least squares model.
19. **Delta.DHW**: Difference between the maximum DHW observed in the current event up to the sampling date and the maximum DHW observed in the last year.
20. **DCA1**: First axis in a Detrended Correspondence Analysis (DCA) based on species composition, considered a potential ecological gradient related to bleaching.
21. **RFI**: Reef Functional Index based on the relative abundance of species multiplied by a functional coefficient.
22. **S (Richness)**: Number of coral species observed at each site.
23. **N1 (Diversity)**: Diversity of corals calculated from Hill's number one, equivalent to Shannon’s diversity exponent.
24. **SI.based.in.species**: Reef sensitivity index based on the relative abundance of coral species weighted by their response to bleaching.
25. **Depth in meters**: Mean depth of the reef site, measured in meters.
26. **Bleaching Severity Index (BSI 0 to 1 scale)**: Bleaching severity index, adapted from the Bleaching and Mortality Indexes (BMI), calculated as the sum of the proportion of colonies in each response category, weighted according to its ecological impact.
**Data Collection Methodology:**
Data were collected from field surveys conducted at various reef sites within the Mesoamerican Reef region during the bleaching events from 2015 to 2017. Sea surface temperature data were sourced from historical records and real-time monitoring platforms (for detailed information review the manuscript). Coral community composition and bleaching severity were assessed through underwater visual sur…
**Related Figures:**
Figure 2 – Predictive Modeling of Coral Bleaching Severity in the Mesoamerican Reef.
**Data Availability:**
Extra data are available upon request from the corresponding authors.
**Contact Information:**
Aarón Israel Muñiz-Castillo (*israel@healthyreefs.org*), Melanie McField (*mcfield@healthyreefs.org*), Jesús Ernesto Arias-González (*earias@cinvestav.mx*).

## Sheet: Data for fig 2 predictive model
Site	year	MMM.clim	SD.SST.84	ROTC_clim	ROTC_Season.84	Hotspots.3days	HSacum.28	Hsacum.84	Hsacum.555	HS1.84	HS1.28	HS2.84	HS2.28	DHW.28	DHW.84	DHW.555	DHW.Trend	Delta.DHW	DCA1	RFI	S	N1	SI.based.in.species	Depth in meters	Bleaching Severity Index (BSI 0 to 1 scale)
AKP	2015	28.7155	0.297119	0.203975	0.19044	0.624454	18.7747	71.5042	133.825	28	4	0	0	0.715403	4.67782	5.97148	0.0624107	3.38416	-0.570491	0.266477	21	10.9589	0.306817	13.745	0.36
AKS	2015	28.7124	0.294094	0.204611	0.189211	0.610931	18.6127	71.1382	132.666	27	4	0	0	0.70577	4.51502	5.65976	0.0590067	3.37028	-0.650181	0.235628	18	10.1977	0.298535	11	0.321667
Aldrid	2015	28.9381	0.371236	0.207717	0.232048	0.178526	19.6121	79.3662	140.358	38	6	0	0	1.11302	6.95723	10.5037	0.189366	3.41076	1.27718	0.208813	7	2.71772	0.334771	10	0.394737
Aquarium BL	2015	28.7313	0.396214	0.203718	0.20545	0	7.23471	51.6302	118.64	14	0	0	0	0	2.21448	4.98001	0.113562	3.35905	-0.887116	0.233295	15	8.1921	0.284171	7.75	0.0366667
Bacalar Chico Profundo	2015	28.8168	0.290057	0.217512	0.213711	0.296557	14.2903	56.9108	101.025	14	4	0	0	0.646128	2.27788	3.17875	0	1.377	-0.527253	0.255238	21	13.4081	0.278481	19.81	0.108333
Bacalar Chico Somero	2015	28.8168	0.2996	0.217512	0.213711	0.176558	12.3103	56.1408	101.352	14	2	0	0	0.316635	2.27788	3.17875	0	1.377	-0.170866	0.263385	21	15.6228	0.279861	7.62	0.133333
Bajon	2015	28.9571	0.404885	0.235493	0.260185	0.906272	20.1664	77.4109	149.688	36	10	0	0	1.61848	6.47654	8.26973	0.121795	5.20604	0.119477	0.187265	13	7.26411	0.280632	12	0.0833333
BAK	2015	28.7124	0.297828	0.204611	0.189211	0.417597	18.2027	71.4682	128.82	27	4	0	0	0.70577	4.51502	5.65976	0.0590067	3.37028	0.177082	0.325407	23	11.8077	0.310617	2	0.356784
Bank 2	2015	29.0119	0.663771	0.242985	0.266094	0	10.4112	65.4136	161.018	29	3	0	0	0.543463	5.1249	9.57062	0.116719	4.84688	-0.338855	0.212383	11	6.08409	0.2516	4.41	0.0597015
Bank 3	2015	29.0119	0.663771	0.242985	0.266094	0	10.4112	65.4136	161.018	29	3	0	0	0.543463	5.1249	9.57062	0.116719	4.84688	-1.62639	0.186652	14	7.13496	0.267043	15.23	0.19403
Barrow Bank	2015	29.0119	0.724072	0.242985	0.266094	0	6.60695	61.0094	161.018	26	0	0	0	0	4.49572	9.57062	0.116719	4.84688	-0.848252	0.24404	16	10.3929	0.269035	7.01	0.154104
BL 1032	2015	28.8724	0.284773	0.220942	0.207148	0.680916	20.2423	72.1469	124.063	28	6	0	0	0.980785	4.66747	6.20579	0.121609	3.12915	-0.731735	0.216787	12	8.50333	0.260863	3.5	0.0916667
BL MBRS6	2015	28.8532	0.283367	0.217328	0.197662	0.636805	19.1605	67.9216	115.292	21	4	0	0	0.649603	3.5047	4.62865	0.107198	2.38075	0.667386	0.378297	8	5.98426	0.222744	4.3	0.0495049
BL SILK	2015	28.8677	0.290584	0.220899	0.204885	0.67227	19.7336	71.0907	121.804	27	6	0	0	0.971946	4.51304	6.03596	0.120637	2.99012	0.479989	0.255883	17	10.942	0.311946	3.5	0.0617284
BLCOM5	2015	28.8677	0.290584	0.220899	0.204885	0.67227	19.7336	71.0907	121.804	27	6	0	0	0.971946	4.51304	6.03596	0.120637	2.99012	-0.658222	0.234429	16	9.84081	0.275778	10	0.0871022
BPP	2015	28.7124	0.293844	0.204611	0.189211	0.550931	18.4827	71.3382	131.948	27	4	0	0	0.70577	4.51502	5.65976	0.0590067	3.37028	-0.603506	0.252775	19	11.8803	0.271321	14.2367	0.325
BPS	2015	28.7124	0.293844	0.204611	0.189211	0.550931	18.4827	71.3382	131.948	27	4	0	0	0.70577	4.51502	5.65976	0.0590067	3.37028	-0.570586	0.21598	19	9.39374	0.293863	9.57	0.358333
Cabos tres puntas	2015	28.9931	0.401821	0.242103	0.291429	0.810276	22.2744	83.8832	169.769	51	11	0	0	1.79091	9.17201	11.9403	0.141052	7.70067	-0.279907	0.180036	16	8.91679	0.324226	13	0.0883333
Canyon	2015	28.9302	0.392712	0.209123	0.234171	0.139771	19.2336	80.0107	144.144	38	6	0	0	1.1298	7.08304	10.7952	0.196648	3.67077	1.42626	0.207851	9	2.66498	0.3632	10.5	0.443886
Caye Caulker 5	2015	28.9217	0.751547	0.222769	0.201019	0	0	23.6139	97.8528	3	0	0	0	0	0.520687	4.27811	0.0855127	1.20541	0.544531	0.313192	10	6.09193	0.346001	3	0.0497512
Caye Caulker 6	2015	28.9217	0.750969	0.222769	0.201019	0	0	20.3125	95.9615	3	0	0	0	0	0.520687	4.27811	0.0855127	1.20541	-0.479009	0.246647	22	14.7495	0.274362	11.75	0.075
Caye Caulker 7	2015	28.923	0.76131	0.224424	0.201918	0	0	19.9367	96.18	3	0	0	0	0	0.524436	4.4675	0.0882056	1.0103	0.593907	0.372493	13	9.18015	0.26164	3	0
Caye Caulker 8	2015	28.9038	0.692273	0.219053	0.198746	0	0	23.5246	90.1333	3	0	0	0	0	0.51408	3.11822	0	1.13047	-0.0426212	0.315035	21	14.2019	0.291962	15	0.0815851
Cerebros Norte	2015	28.7512	0.386948	0.2031	0.191908	0.292147	8.94797	60.4015	130.707	28	0	0	0	0	4.54383	5.68407	0	3.69753	-0.411903	0.243477	20	11.6571	0.269451	8.13	0.17
Chan Yuyum	2015	28.7419	0.324751	0.202804	0.195789	0.59703	17.3246	69.8705	131.882	31	4	0	0	0.720366	5.11212	6.39476	0.0645266	3.82948	-0.465916	0.233355	20	9.51844	0.326621	13.15	0.305
Cocalito	2015	28.9043	0.402906	0.212106	0.236473	0.105703	18.4597	79.0791	147.933	39	6	0	0	1.11489	7.15892	11.0454	0.198122	3.87854	0.356735	0.2245	10	5.89739	0.30089	5	0.335417
Corona del Caiman	2015	28.9571	0.404885	0.235493	0.260185	0.906272	20.1664	77.4109	149.688	36	10	0	0	1.61848	6.47654	8.26973	0.121795	5.20604	-0.0863631	0.180542	14	6.87988	0.292966	11.5	0.0383333
Daly Bank	2015	28.9426	0.615197	0.237905	0.258242	0	10.0089	63.7552	149.658	30	3	0	0	0.480329	5.27329	9.52163	0.13648	4.64259	-0.71888	0.208046	25	12.7076	0.256084	8.53	0.179357
East Snake Caye	2015	28.9999	0.633137	0.242421	0.26027	0	10.8123	65.2502	156.332	28	3	0	0	0.521489	4.95485	9.07533	0.118998	4.18334	0.299868	0.264443	16	8.33991	0.298675	3.8	0.0364842
Fingers	2015	28.9381	0.382842	0.207717	0.232048	0.135193	19.0921	78.4162	140.44	37	6	0	0	1.11302	6.80983	10.5037	0.189366	3.41076	1.2561	0.216758	10	2.90068	0.351327	11	0.440801
Foudara/King Fish	2015	28.9902	0.411165	0.245935	0.313806	0.77316	25.0051	89.8154	190.156	49	9	1	0	1.61406	9.64733	14.2138	0.171509	6.7478	-0.447959	0.184013	9	4.32062	0.33176	5.85	0.17316
Frenchman	2015	29.0212	0.733257	0.244148	0.271753	0	6.80521	61.8362	164.14	29	0	0	0	0	4.97347	10.6348	0.119715	5.40615	-0.384012	0.265	18	9.17209	0.261768	3.8	0.0670017
Gallows T3	2015	28.9108	0.378712	0.221479	0.203247	0.319188	10.6621	57.3066	98.2395	15	1	0	0	0.152741	2.60826	3.44625	0.0825393	1.77027	-0.280903	0.225778	16	7.42525	0.282335	5	0.111658
GloverSE	2015	28.9601	0.400033	0.233463	0.241568	0.0532932	16.4584	76.715	153.046	37	3	0	0	0.539974	6.57397	8.9867	0.12307	4.7812	0.107326	0.291131	23	14.1696	0.312503	8.3	0.0716667
Gough Caye	2015	28.9031	0.387494	0.223091	0.215659	0.350242	11.3627	60.6496	104.954	17	0	0	0	0	3.02249	3.67358	0.088614	2.3714	0.329814	0.275297	18	10.1118	0.2554	4	0.135
HMBP	2015	28.7232	0.299702	0.203655	0.191484	0.626817	18.0109	71.8627	129.988	28	4	0	0	0.715324	4.67155	5.81123	0.060158	3.53188	-0.263746	0.276785	22	12.2093	0.311589	15.5	0.35
HMBS	2015	28.717	0.325144	0.204081	0.190378	0.401846	13.6594	68.255	136.342	27.6667	0	0	0	0	4.62146	5.81416	0.0605251	3.42877	-0.314638	0.286419	19	12.5794	0.292092	7.3	0.32
HMC-1	2015	28.7335	0.409018	0.20342	0.202243	0	6.50642	50.9986	117.707	12	0	0	0	0	1.98252	4.56495	0.10728	2.95285	-0.367207	0.290264	22	9.5166	0.337227	11.2	0.170854
Hobna Profundo	2015	28.7945	0.258141	0.207489	0.217707	0.468861	15.4448	55.5544	92.8493	12	2	0	0	0.327294	1.94805	2.76771	0	1.12839	-0.468246	0.291895	19	10.0979	0.284526	18.2	0.261667
Hobna somero	2015	28.7945	0.260968	0.207489	0.217707	0.405528	15.0348	55.2944	93.1448	12	2	0	0	0.327294	1.94805	2.76771	0	1.12839	-0.50291	0.23813	18	11.9014	0.276016	7.62	0.221667
Islas	2015	28.7351	0.317981	0.20297	0.194121	0.618272	17.6583	70.2948	132.572	30	4	0	0	0.722822	4.97116	6.25538	0.0635452	3.68695	-0.541033	0.220105	20	10.4002	0.316032	8.8	0.28
Jeannettes place	2015	28.9302	0.403323	0.209123	0.234171	0.0964381	18.8936	79.1507	144.254	38	6	0	0	1.1298	7.08304	10.7952	0.196648	3.67077	0.631314	0.199617	12	5.61311	0.260934	10	0.409396
La Bocana	2015	28.6642	0.374452	0.20507	0.182268	0.439176	14.2636	66.5307	137.307	28	1	0	0	0.169406	4.78051	7.24017	0	2.32085	-0.215652	0.291332	19	11.3113	0.295047	5.48	0.150388
La Ensenada	2015	28.9551	0.39281	0.206307	0.232897	0.0915349	18.5763	77.249	138.624	36	6	0	0	1.08989	6.64218	10.3761	0.187622	2.90827	-0.0622058	0.257573	13	4.72758	0.306151	5.5	0.466667
La Poza Profundo	2015	28.8226	0.279095	0.216919	0.21449	0.304111	14.0584	55.0053	95.7142	11	3	0	0	0.48319	1.80456	2.67987	0	0.929238	-0.582912	0.24686	11	7.026	0.29471	21.33	0.305
La Poza somero	2015	28.8226	0.275577	0.216919	0.21449	0.390778	14.6784	55.4953	95.4668	11	3	0	0	0.48319	1.80456	2.67987	0	0.929238	-0.604739	0.252343	19	11.6325	0.270189	6.09	0.206667
Limones	2015	28.6175	0.386582	0.2071	0.177722	0.295877	12.7412	64.0937	133.122	26	1	0	0	0.163221	4.46088	6.80739	0.0601204	2.11436	1.27543	0.767915	10	2.87413	0.143848	1.91	0.0537125
Los Trozos	2015	28.9968	0.396179	0.241244	0.281898	0.629871	22.6097	81.6492	162.644	49	12	0	0	1.95978	8.68957	11.4288	0.138035	7.20785	-0.495339	0.193516	15	8.71028	0.307838	11.9	0.0466667
Manchones	2015	28.6237	0.394748	0.207432	0.175115	0.249628	11.4363	61.1188	126.577	25	1	0	0	0.155185	4.22677	6.25184	0	2.20169	-0.0924539	0.329383	18	11.4391	0.27036	8.97	0.0758294
Middle Snake Caye	2015	29.0115	0.615172	0.243442	0.264301	0	12.0149	67.3423	158.357	30	4	0	0	0.679157	5.33225	9.38005	0.1165	4.55738	-0.206619	0.21907	13	7.30173	0.246406	2.73	0.0729685
Motaguilla	2015	28.9594	0.416927	0.237465	0.27008	0.923979	20.1461	78.9323	155.642	37	10	0	0	1.62521	6.74484	8.53871	0.12463	5.49268	-0.0685801	0.182811	16	10.3806	0.29223	12	0.1
Moxche	2015	28.7587	0.383787	0.202842	0.195759	0.291276	9.37445	61.4659	130.533	32	0	0	0	0	5.16012	6.29711	0	4.31492	-0.585575	0.207045	17	8.8114	0.27479	5.75	0.245439
Mushroom	2015	28.9381	0.371236	0.207717	0.232048	0.178526	19.6121	79.3662	140.358	38	6	0	0	1.11302	6.95723	10.5037	0.189366	3.41076	1.36409	0.210847	5	2.173	0.355232	10.25	0.429825
Northern2-1	2015	28.7349	0.363526	0.201682	0.197687	0.0183767	6.11771	46.6449	107.331	8	0	0	0	0	1.31015	3.47539	0.0874363	2.13238	-0.835941	0.19226	17	7.14374	0.310928	7.2	0.121667
Northern2-2	2015	28.7349	0.363526	0.201682	0.197687	0.0183767	6.11771	46.6449	107.331	8	0	0	0	0	1.31015	3.47539	0.0874363	2.13238	-1.00392	0.245613	18	10.1434	0.262734	7.615	0.055
Paraiso	2015	28.7615	0.380421	0.202704	0.196124	0.271878	9.3407	62.2092	130.608	30	0	0	0	0	4.90662	5.59436	0	4.21888	-0.712548	0.231433	20	9.77599	0.272037	9.9	0.135
Paso del Cedral	2015	28.76	0.36594	0.202286	0.200135	0.313358	10.7307	65.7221	135.876	35	0	0	0	0	5.72012	7.00015	0.0736283	5.02582	-0.226303	0.219437	16	8.33479	0.298037	13.86	0.128333
Paso Juana	2015	28.7543	0.31471	0.207742	0.18521	0.565671	13.7488	62.4763	112.094	19	2	0	0	0.318763	3.14539	3.89801	0.0468573	2.39277	-0.800338	0.19655	14	6.29169	0.293683	8	0.303333
Paso Lagrimas	2015	28.7475	0.307164	0.207606	0.184505	0.569208	14.0111	62.9934	112.458	20	2	0	0	0.320726	3.26869	3.72978	0.0443102	2.8076	0.00849616	0.22991	18	9.87026	0.303184	5.6	0.246667
Punta Maroma Norte	2015	28.7334	0.391261	0.203538	0.188646	0.289939	8.87495	60.3549	133.853	29	0	0	0	0	4.71308	6.02063	0	3.70742	-0.398566	0.25271	19	11.1987	0.295878	9.15	0.247098
Radio Pirata	2015	28.6828	0.368982	0.204517	0.184054	0.477184	14.7045	66.7701	136.835	28.6667	1.33333	0	0	0.221175	4.83951	7.11165	0.0223201	2.56737	0.498787	0.36822	15	9.3824	0.257452	2.74	0.107425
Sag T5	2015	28.9057	0.385469	0.222699	0.211803	0.347671	11.0541	59.517	102.431	15	0	0	0	0	2.70072	3.65873	0.0868668	1.74272	0.00636938	0.282852	20	12.7265	0.320035	10	0.264249
San Miguel de Ruiz	2015	28.7632	0.313363	0.207028	0.187468	0.586801	14.4204	63.1813	113.09	20	2	0	0	0.326229	3.32372	4.08715	0.0489193	2.56029	-0.529436	0.231692	20	12.0399	0.283891	9.15	0.26534
South Snake Caye	2015	29.0119	0.641515	0.242985	0.266094	0	11.5293	66.9017	161.018	30	4	0	0	0.703188	5.33748	9.57062	0.116719	4.84688	-0.153255	0.229573	14	7.00993	0.264976	2.28	0.0688406
Spanish Bank	2015	28.9784	0.619976	0.237914	0.250475	0	11.0263	65.6884	155.332	30	3	0	0	0.536419	5.31705	8.73437	0.123437	4.39444	-0.645573	0.240827	26	14.4692	0.279759	8.68	0.251701
Tanchacte Sur	2015	28.64	0.383948	0.206191	0.179066	0.360018	13.1005	64.5715	133.714	26	1	0	0	0.164288	4.45864	6.92867	0	1.9886	0.265633	0.340222	14	8.26461	0.313873	1.21	0.24359
Veronicas garden	2015	28.7351	0.317981	0.20297	0.194121	0.618272	17.6583	70.2948	132.572	30	4	0	0	0.722822	4.97116	6.25538	0.0635452	3.68695	-0.393803	0.233777	22	11.2742	0.310577	9.05	0.281667
West Snake Caye	2015	29.0119	0.641515	0.242985	0.266094	0	11.5293	66.9017	161.018	30	4	0	0	0.703188	5.33748	9.57062	0.116719	4.84688	0.207747	0.230223	15	8.49449	0.301644	2.73	0.0379965
Yucab	2015	28.7605	0.371187	0.202427	0.198671	0.296139	10.1052	63.9256	132.774	31	0	0	0	0	5.0848	6.06435	0	4.39368	-0.455448	0.232575	18	9.32124	0.275607	13.25	0.178333
Aldrid	2016	28.9381	0.746541	0.207717	0.224565	0	1.07302	56.3671	215.842	30	0	0	0	0	5.20082	13.4159	0.191263	-1.30418	1.08492	0.208407	17	4.30528	0.323039	10.59	0.297561
Aquarium	2016	28.9343	0.322565	0.195603	0.201998	0.302386	19.3701	55.3333	130.93	14	5	0	0	0.805514	2.23144	3.34859	0.0776896	1.11429	-0.546403	0.212573	22	12.0576	0.261244	8.99	0.359098
Bacalar Chico Somero	2016	28.8168	0.325488	0.217512	0.211034	0.186556	20.6603	64.3708	165.384	20	6	0	0	1.12133	3.52493	6.12229	0.0784767	1.56654	-0.561247	0.23317	18	10.6652	0.254283	12.19	0.121061
Bajon	2016	28.9571	0.439688	0.235493	0.261533	0.0343126	16.1817	75.7862	251.143	47	8	0	0	1.3405	7.90116	20.122	0.153794	1.21848	0.342145	0.214005	20	7.88755	0.267484	12.5	0.333333
BAK	2016	28.7124	0.258608	0.204611	0.223367	0.250931	22.6927	63.8682	190.718	15	6	0	0	0.963655	2.38057	7.35456	0.0649778	-1.67548	0.247595	0.353024	16	6.76004	0.355218	1.75	0.305958
Bank 3	2016	29.0119	0.348987	0.242985	0.284021	0.0720526	19.0981	79.2006	251.957	47	9	0	0	1.46896	7.91425	19.1927	0.150696	0.705497	-0.620767	0.21315	19	9.72747	0.277473	7	0.243781
Barrow Bank	2016	29.0119	0.348987	0.242985	0.284021	0.0720526	19.0981	79.2006	251.957	47	9	0	0	1.46896	7.91425	19.1927	0.150696	0.705497	-0.762236	0.25506	22	13.4687	0.248495	6.5	0.144279
BBC	2016	28.7654	0.211433	0.207755	0.209835	0.55124	23.7281	62.0542	171.623	10	6	0	0	0.949634	1.56368	5.35585	0.0524482	-1.10392	-0.754837	0.224061	17	8.60616	0.272868	7.5	0.183838
BCACERC	2016	28.8649	0.352498	0.194805	0.187552	0.741787	24.2934	41.9547	106.902	4	4	0	0	0.612926	0.612926	1.21728	0.0577819	0.00857139	1.64959	0.398114	12	6.60685	0.296217	1.25	0.172691
BCUTENC	2016	28.8813	0.352537	0.19469	0.189326	0.755342	24.1829	41.5353	103.559	5	5	0	0	0.750482	0.750482	1.34401	0.0582892	0.156953	0.990662	0.263184	15	6.01015	0.330439	5.75	0.268362
BKACERC	2016	28.8649	0.348389	0.194805	0.187552	0.788454	24.5334	42.7899	107.737	4	4	0	0	0.612926	0.612926	1.21728	0.0577819	0.00857139	1.88341	0.343603	13	6.0335	0.334567	1.35	0.166667
BKDISPC	2016	28.8649	0.348389	0.194805	0.187552	0.788454	24.5334	42.7899	107.737	4	4	0	0	0.612926	0.612926	1.21728	0.0577819	0.00857139	0.0900421	0.278932	20	9.66051	0.336496	9.65	0.296482
BKUTENC	2016	28.8649	0.348389	0.194805	0.187552	0.788454	24.5334	42.7899	107.737	4	4	0	0	0.612926	0.612926	1.21728	0.0577819	0.00857139	1.38839	0.24306	14	6.93576	0.339541	4.9	0.280401
BL 1032	2016	28.8724	0.56856	0.220942	0.212528	0	5.28132	61.9559	205	25	0	0	0	0	4.46422	10.9833	0.128988	0.0860596	-0.479242	0.256661	25	16.5205	0.262595	15.235	0.181957
BL MBRS6	2016	28.8532	0.512503	0.217328	0.206848	0	7.60929	62.3204	194.675	23	0	0	0	0	4.0195	8.73626	0.112328	0.514802	0.317456	0.364238	21	11.7099	0.253361	3.805	0.0392157
BL SILK	2016	28.8677	0.546837	0.220899	0.209001	0	6.68088	63.1381	202.861	25	0	0	0	0	4.47097	10.9697	0.128053	0.245715	0.38041	0.305274	21	14.3281	0.291745	2.43	0.0642978
BL1041	2016	28.8788	0.55999	0.22369	0.211773	0	6.96015	63.3065	198.548	24	0	0	0	0	4.34406	10.795	0.122025	0.101258	-0.156418	0.24867	24	12.6195	0.28889	1.215	0.0788177
Black Coral Wall	2016	28.9492	0.323038	0.19543	0.203222	0.210766	18.3814	54.9728	131.055	13	4	0	0	0.659009	2.09571	3.53526	0.077927	0.656152	0.129023	0.256956	22	11.1223	0.309665	3.72	0.400327
BLCOM5	2016	28.8677	0.546837	0.220899	0.209001	0	6.68088	63.1381	202.861	25	0	0	0	0	4.47097	10.9697	0.128053	0.245715	-0.535674	0.224707	20	10.9394	0.267465	10.815	0.185824
BLWS	2016	28.8532	0.512503	0.217328	0.206848	0	7.60929	62.3204	194.675	23	0	0	0	0	4.0195	8.73626	0.112328	0.514802	0.0725463	0.31528	21	12.9427	0.279253	4.385	0.0797101
Bouy E	2016	28.9001	0.633905	0.233002	0.252088	0	5.51827	66.8222	224.769	32	0	0	0	0	5.87665	14.8016	0.155589	-0.114255	-0.474953	0.247753	19	10.7249	0.269204	9.745	0.099537
Bouy H	2016	28.913	0.653709	0.236064	0.267068	0	4.8356	67.0198	233.615	35	0	0	0	0	6.41234	16.4268	0.162044	0.154286	-0.358506	0.243301	23	15.0963	0.251632	11.425	0.107081
BPP	2016	28.7124	0.279967	0.204611	0.223367	0.0817318	21.2451	62.9706	190.835	15	6	0	0	0.963655	2.38057	7.35456	0.0649778	-1.67548	-0.290825	0.302925	21	13.0151	0.328621	16.5	0.413008
BPS	2016	28.7124	0.273516	0.204611	0.223367	0.121732	21.8651	63.2806	190.718	15	6	0	0	0.963655	2.38057	7.35456	0.0649778	-1.67548	-0.510392	0.229975	25	12.6047	0.290934	11.24	0.384236
BSACERC	2016	28.8813	0.351346	0.19469	0.189326	0.888675	24.4729	43.764	106.225	5	5	0	0	0.750482	0.750482	1.34401	0.0582892	0.156953	1.95322	0.381613	7	3.96926	0.341004	5.45	0.307246
BSDISPC	2016	28.8813	0.352456	0.19469	0.189326	0.885342	24.4329	44.224	107.044	5	5	0	0	0.750482	0.750482	1.34401	0.0582892	0.156953	0.506773	0.284203	21	11.7159	0.336524	16.25	0.329412
BSUTENC	2016	28.8813	0.351346	0.19469	0.189326	0.888675	24.4729	43.764	106.225	5	5	0	0	0.750482	0.750482	1.34401	0.0582892	0.156953	1.74851	0.309375	9	4.06997	0.362484	6.8	0.337879
Bugle Caye	2016	28.9275	0.660302	0.243006	0.289426	0	5.56943	69.9174	241.715	37	0	0	0	0	6.84017	17.7302	0.166555	0.755693	-0.171791	0.265779	18	9.13654	0.254427	3.195	0.00790514
Cabanas	2016	28.9479	0.320034	0.195525	0.201638	0.182116	18.2393	55.6857	135.209	14	4	0	0	0.668352	2.28423	4.18929	0.084121	0.379177	0.0287324	0.301199	18	12.0138	0.287534	3.98	0.407801
Cabos tres puntas	2016	28.9931	0.410455	0.242103	0.277223	0.0679614	18.3475	81.3862	272.544	53	10	0	0	1.77563	9.26257	25.5151	0.188745	-0.901548	-0.534993	0.200809	13	7.71796	0.306465	13	0.283828
Canyon	2016	28.9302	0.74378	0.209123	0.227238	0	1.14816	57.6353	222.944	32	0	0	0	0	5.55752	14.3759	0.199153	-1.35984	1.04073	0.205329	14	3.91705	0.318924	10.79	0.345853
Cayos Channel	2016	29.0332	0.376367	0.193954	0.209301	0.116774	18.4397	45.0584	97.7683	9	4	0	0	0.625299	1.42014	2.40309	0.0692239	0.437189	-0.377687	0.252235	24	13.5476	0.307663	5.361	0.364299
Cayos East End	2016	29.0332	0.376367	0.193954	0.209301	0.116774	18.4397	45.0584	97.7683	9	4	0	0	0.625299	1.42014	2.40309	0.0692239	0.437189	0.0882013	0.238277	17	10.4794	0.262142	4.117	0.344086
Cayos Edge	2016	29.0585	0.386099	0.195716	0.215325	0.0781797	18.3724	45.3395	101.655	11	6	0	0	0.93844	1.75809	2.91675	0.080228	0.599436	0.0600453	0.248445	22	14.0062	0.313078	3.978	0.289931
Cayos South	2016	29.0585	0.386099	0.195716	0.215325	0.0781797	18.3724	45.3395	101.655	11	6	0	0	0.93844	1.75809	2.91675	0.080228	0.599436	-0.0812556	0.224879	18	8.75449	0.294669	4.8	0.31685
Cayos Stadium	2016	29.0332	0.376367	0.193954	0.209301	0.116774	18.4397	45.0584	97.7683	9	4	0	0	0.625299	1.42014	2.40309	0.0692239	0.437189	0.58204	0.224309	18	9.45293	0.295341	3.669	0.367698
Cerebros Centro	2016	28.7512	0.216047	0.2031	0.211374	0.378814	22.8868	60.6803	173.038	9	7	0	0	1.12167	1.42562	6.2691	0	-3.11249	-0.655831	0.229738	15	8.67053	0.280799	9.5	0.284127
Cerebros Norte	2016	28.7512	0.216047	0.2031	0.211374	0.378814	22.8868	60.6803	173.038	9	7	0	0	1.12167	1.42562	6.2691	0	-3.11249	-0.583515	0.229793	16	9.48839	0.270457	9.5	0.22619
Chan Yuyum	2016	28.7419	0.249721	0.202804	0.218553	0.328141	22.9479	62.8338	183.438	14.3333	6.66667	0	0	1.08933	2.27995	7.54895	0.0603765	-2.67529	-0.412047	0.238794	20	10.3999	0.305451	11.6	0.355556
Cocalito	2016	28.9043	0.722394	0.212106	0.2202	0	1.20703	57.7664	229.92	32	0	0	0	0	5.58179	15.6182	0.200677	-1.41918	0.540627	0.213716	14	5.48742	0.346471	5.252	0.328594
Colombia	2016	28.7665	0.26317	0.201949	0.210395	0.553452	25.1266	63.01	181.09	13	7	0	0	1.18917	2.11498	7.93224	0.070019	-3.40986	-0.251448	0.236563	18	9.81686	0.315779	12	0.257576
Corona del Caiman	2016	28.9571	0.439688	0.235493	0.261533	0.0343126	16.1817	75.7862	251.143	47	8	0	0	1.3405	7.90116	20.122	0.153794	1.21848	0.496102	0.191253	17	6.03674	0.303021	11.5	0.265
Daly Bank	2016	28.9426	0.35599	0.237905	0.27511	0.114101	22.0982	80.6645	242.53	38	12	0	0	2.06274	6.82464	17.5948	0.157681	0.0432243	-0.535822	0.200841	22	10.6849	0.266673	10	0.222222
Diamond Cay	2016	28.9479	0.318857	0.195525	0.201638	0.232117	19.1393	55.7557	135.027	14	5	0	0	0.82294	2.28423	4.18929	0.084121	0.379177	0.386136	0.261477	22	12.9675	0.307981	7.15	0.39845
Dolphins Den	2016	28.8317	0.342879	0.19308	0.179191	0	12.4114	50.0773	126.447	6	0	0	0	0	0.89856	1.36784	0.0567983	0.42928	-0.28237	0.255359	24	13.3202	0.300973	8.691	0.417989
Dora Bank	2016	29.0119	0.330832	0.242985	0.284021	0.0947456	20.2362	79.8387	252.365	47	10	0	0	1.63154	7.91425	19.1927	0.150696	0.705497	-0.317013	0.227238	19	8.85534	0.273697	5.5	0.140962
DSDISPC	2016	28.8649	0.353252	0.194805	0.187552	0.918453	24.6034	44.7499	110.493	4	4	0	0	0.612926	0.612926	1.21728	0.0577819	0.00857139	0.332483	0.26346	25	14.3714	0.297662	13.75	0.311688
DSUTENC	2016	28.8649	0.353252	0.194805	0.187552	0.918453	24.6034	44.7499	110.493	4	4	0	0	0.612926	0.612926	1.21728	0.0577819	0.00857139	1.41472	0.225531	13	4.66382	0.356756	5.05	0.342144
Duppy Shallow	2016	28.9302	0.3234	0.195684	0.200824	0.336445	20.1638	56.2418	134.896	13	5	0	0	0.832699	2.13959	3.58645	0.0802641	0.692731	-0.221867	0.256072	21	12.7403	0.28737	7.044	0.416268
Eagle Ray Alley	2016	28.9541	0.322693	0.195342	0.204495	0.245891	18.4349	54.2372	127.37	12	3	0	0	0.505382	1.9101	3.16826	0.0745311	0.651937	0.109291	0.273684	25	15.5948	0.287642	3.97	0.375218
East Snake Caye	2016	28.9999	0.334102	0.242421	0.283496	0.103474	20.304	79.9019	248.212	44	9	0	0	1.47875	7.48946	18.0707	0.147288	0.860123	0.439252	0.242289	18	9.1586	0.300888	5	0.0729685
False Cay	2016	28.9214	0.727658	0.246448	0.291054	0	5.45016	69.8908	231.772	32	0	2	0	0	6.4274	16.0024	0.159621	0.857762	-0.0422133	0.242044	18	8.26349	0.261096	7.31	0.0539216
Fingers	2016	28.9381	0.746541	0.207717	0.224565	0	1.07302	56.3671	215.842	30	0	0	0	0	5.20082	13.4159	0.191263	-1.30418	0.579345	0.213699	26	7.64397	0.321113	11.08	0.297735
Gallows North	2016	28.9108	0.601675	0.221479	0.204216	0	2.29269	53.6272	165.122	20	0	0	0	0	3.53768	6.50999	0.0898949	1.09502	0.322044	0.246033	14	5.80034	0.224376	4	0.0644444
Gallows T3	2016	28.9108	0.601675	0.221479	0.204216	0	2.29269	53.6272	165.122	20	0	0	0	0	3.53768	6.50999	0.0898949	1.09502	-0.143219	0.275554	18	12.2623	0.327023	10	0.32
Gough Caye	2016	28.9057	0.60644	0.222699	0.204336	0	2.50904	54.3919	171.098	19	0	0	0	0	3.41749	6.6115	0.0926963	0.875956	-0.241485	0.217598	18	8.59026	0.295199	3	0.153333
HMBP	2016	28.717	0.279969	0.204081	0.222727	0.0841931	21.2898	63.0321	190.56	14.6667	6.33333	0	0	1.02275	2.34114	7.22803	0.0633904	-2.0149	-0.338251	0.248546	26	12.6076	0.324052	15.31	0.518341
HMBS	2016	28.717	0.279969	0.204081	0.222727	0.0841931	21.2898	63.0321	190.56	14.6667	6.33333	0	0	1.02275	2.34114	7.22803	0.0633904	-2.0149	-0.301845	0.263461	23	13.5838	0.28461	7.89	0.275081
Hobna Profundo	2016	28.7945	0.272301	0.207489	0.201598	0.315528	21.6248	59.1644	149.335	13	6	0	0	1.01331	2.1017	4.20768	0.0513648	0.311579	-0.306802	0.291619	21	11.1099	0.293754	26.45	0.237856
Hobna somero	2016	28.7945	0.272301	0.207489	0.201598	0.315528	21.6248	59.1644	149.335	13	6	0	0	1.01331	2.1017	4.20768	0.0513648	0.311579	-0.555386	0.252827	22	10.4118	0.307095	13.715	0.18408
Islas	2016	28.7351	0.25148	0.20297	0.21997	0.331605	22.9883	63.2548	185.618	14	6	0	0	0.989947	2.24273	7.3746	0.0607738	-2.56772	-0.588412	0.224259	19	9.2775	0.301443	15	0.304762
Jardines	2016	28.6974	0.209106	0.204329	0.214291	0.882582	25.1323	66.8369	176.022	13	8	0	0	1.27009	2.06622	7.07586	0.0549508	-2.44088	0.308731	0.239335	14	8.00338	0.289988	2.5	0.321667
Jeannettes place	2016	28.9302	0.754592	0.209123	0.227238	0	1.08839	57.0356	222.944	32	0	0	0	0	5.55752	14.3759	0.199153	-1.35984	0.733711	0.195019	17	6.1482	0.294926	12.025	0.281553
La Bocana	2016	28.6642	0.263162	0.20507	0.214465	0.0852807	20.2219	62.3491	183.819	10	6	0	0	0.950722	1.5912	7.21874	0.059443	-2.49597	0.0092827	0.285897	13	8.49805	0.33057	4	0.385
La Ensenada	2016	28.9551	0.749445	0.206307	0.225355	0	1.18895	57.0016	210.563	31	0	0	0	0	5.3487	12.9293	0.191006	-0.845677	0.74864	0.218058	14	6.07015	0.332878	4.308	0.128692
La Poza Profundo	2016	28.8226	0.301256	0.216919	0.206793	0.297444	21.0584	61.5253	156.04	19	6	0	0	1.0721	3.19592	5.17011	0.0638102	1.561	-0.604561	0.263582	18	8.49275	0.301239	20.57	0.306799
Labyrinth	2016	28.8325	0.349743	0.193568	0.180759	0	12.5634	50.5755	128.432	7	0	0	0	0	1.05897	1.96971	0.0637701	0.148219	0.0957122	0.269878	20	11.1809	0.288352	4.65	0.337187
Larks Caye	2016	28.9183	0.673767	0.242719	0.284391	0	5.6175	69.4937	236.197	36	0	1	0	0	6.80194	16.8914	0.166538	0.457634	-0.525396	0.261201	21	10.3228	0.293535	4.72	0.0571895
LBC Shallow	2016	28.902	0.629055	0.231917	0.252742	0	5.27806	66.6062	227.087	34	0	0	0	0	6.17459	15.5363	0.157687	0.0202842	-0.129286	0.295063	17	9.95003	0.276582	4.265	0.03663
Limones	2016	28.6175	0.258777	0.2071	0.215734	0.0783621	19.5287	61.0311	177.345	10	6	0	0	0.913609	1.55935	7.0124	0.0561561	-2.20007	1.02081	0.507785	14	6.82488	0.210596	2	0.0916667
Los Trozos	2016	28.9968	0.390349	0.241244	0.274246	0.0754693	18.7565	80.686	266.047	50	10	0	0	1.74743	8.6886	23.9732	0.179362	-0.957546	-0.443423	0.183249	16	7.43379	0.320345	11.9	0.301667
LRD	2016	28.7124	0.279967	0.204611	0.223367	0.0817318	21.2451	62.9706	190.835	15	6	0	0	0.963655	2.38057	7.35456	0.0649778	-1.67548	-0.61837	0.247372	24	12.8133	0.290893	14.19	0.338211
LRS	2016	28.7124	0.273516	0.204611	0.223367	0.121732	21.8651	63.2806	190.718	15	6	0	0	0.963655	2.38057	7.35456	0.0649778	-1.67548	-0.508016	0.236161	24	13.8844	0.296962	10.6	0.380032
Mandys Eel Garden	2016	28.8857	0.333798	0.195639	0.19035	0.00811132	13.3027	50.2511	123.861	6	0	0	0	0	0.920857	1.67395	0.0644687	0.167762	-0.291368	0.253581	23	11.1542	0.312764	7.538	0.389155
Middle Snake Caye	2016	29.0115	0.317725	0.243442	0.286983	0.171858	21.4087	80.6561	250.556	44	10	0	0	1.64932	7.47216	18.4534	0.146187	0.503443	0.226379	0.208261	15	8.33265	0.267986	5	0.0706522
Motaguilla	2016	28.9594	0.461888	0.237465	0.267083	0.0235488	16.2029	77.4691	258.15	50	9	0	0	1.5094	8.5289	21.6014	0.161609	1.56396	0.0262557	0.207422	14	6.89341	0.278213	12	0.263333
Moxche	2016	28.7587	0.222168	0.202842	0.210934	0.387943	22.8357	60.3372	172.626	10	7	0	0	1.1227	1.57468	7.02802	0	-3.58401	-0.518696	0.245805	18	10.2356	0.247285	8.2	0.206349
Mushroom	2016	28.9381	0.735587	0.207717	0.224565	0	1.15487	56.949	215.842	30	0	0	0	0	5.20082	13.4159	0.191263	-1.30418	0.789577	0.210111	20	6.66947	0.320822	11.43	0.260684
Paraiso	2016	28.7615	0.224759	0.202704	0.212008	0.498544	23.2992	60.9677	172.038	10	6	0	0	0.978752	1.58649	6.63719	0	-3.17605	-0.558169	0.222824	18	10.0859	0.270846	12	0.206667
Paso del Cedral	2016	28.76	0.24916	0.202286	0.214111	0.550025	24.4507	62.6021	179.257	13	7	0	0	1.16574	2.09005	8.24732	0.0649124	-3.77865	-0.335426	0.224891	17	9.62218	0.307864	12	0.236667
Paso Juana	2016	28.7543	0.211378	0.207742	0.210819	0.572337	23.8788	62.1763	172.779	10	6	0	0	0.946289	1.56239	5.34673	0.0514367	-1.10057	-0.671908	0.214197	17	10.3161	0.264482	7.5	0.170068
Paso Lagrimas	2016	28.7475	0.212089	0.207606	0.211933	0.589207	23.9011	61.9334	172.806	10	6	0	0	0.937892	1.55363	5.4552	0.0493615	-1.23968	-0.485412	0.219171	17	8.45153	0.288962	7.5	0.152381
Pedro Paila	2016	28.7543	0.21204	0.207742	0.210819	0.639004	24.1588	62.6963	172.274	11	6	0	0	0.946289	1.70891	5.34673	0.0514367	-1.10057	-0.541168	0.201503	12	6.22338	0.28126	7.5	0.174897
Raggedy Cay West	2016	28.9479	0.318857	0.195525	0.201638	0.232117	19.1393	55.7557	135.027	14	5	0	0	0.82294	2.28423	4.18929	0.084121	0.379177	-0.455876	0.223871	22	10.8627	0.305163	7.289	0.471318
Rendezvos	2016	28.9341	0.66968	0.228843	0.211953	0	2.18686	54.8148	179.115	20	0	0	0	0	3.66102	8.20849	0.101907	0.0885711	-0.0649961	0.272279	20	10.7454	0.320202	6	0.16
RO4A CUT	2016	28.8684	0.333939	0.195465	0.187597	0.000523249	13.5508	50.3271	124.037	4	0	0	0	0	0.623754	1.37916	0.0643348	-0.131653	-0.173744	0.265944	22	12.4541	0.275483	5.419	0.331481
ROA19	2016	28.8649	0.352498	0.194805	0.187552	0.741787	24.2934	41.9547	106.902	4	4	0	0	0.612926	0.612926	1.21728	0.0577819	0.00857139	0.111251	0.356715	22	8.64846	0.321621	3.75	0.242284
Rock Harbour	2016	28.9302	0.3234	0.195684	0.200824	0.336445	20.1638	56.2418	134.896	13	5	0	0	0.832699	2.13959	3.58645	0.0802641	0.692731	-0.248633	0.235268	16	8.71214	0.251905	5.087	0.34749
Rocky Point	2016	28.9541	0.322693	0.195342	0.204495	0.245891	18.4349	54.2372	127.37	12	3	0	0	0.505382	1.9101	3.16826	0.0745311	0.651937	0.0400324	0.252365	25	14.9963	0.292039	8.876	0.397608
San Miguel de Ruiz	2016	28.7654	0.211433	0.207755	0.209835	0.55124	23.7281	62.0542	171.623	10	6	0	0	0.949634	1.56368	5.35585	0.0524482	-1.10392	-0.661317	0.233969	18	10.1796	0.262707	7.5	0.195804
South Snake Caye	2016	29.0119	0.318905	0.242985	0.284021	0.168079	21.3062	80.5586	252.715	47	11	0	0	1.80555	7.91425	19.1927	0.150696	0.705497	0.28829	0.241846	20	9.89341	0.278184	5	0.107794
Spanish Bank	2016	28.9784	0.343807	0.237914	0.265954	0.128311	19.826	78.6481	245.428	44	8	0	0	1.34617	7.44891	17.9042	0.15263	1.17926	-0.486992	0.215776	26	15.1093	0.256159	9.5	0.208955
Spooky Channel	2016	28.8684	0.333939	0.195465	0.187597	0.000523249	13.5508	50.3271	124.037	4	0	0	0	0	0.623754	1.37916	0.0643348	-0.131653	-0.486955	0.281135	21	12.2289	0.307348	7.751	0.352472
SR30N	2016	28.8818	0.344843	0.223164	0.214615	0.368233	22.8405	71.6315	187.468	22	8	0	0	1.40369	4.06873	8.84284	0.106038	0.679495	-0.212811	0.250695	23	13.808	0.31856	9.52	0.313333
SR60N	2016	28.8818	0.344843	0.223164	0.214615	0.368233	22.8405	71.6315	187.468	22	8	0	0	1.40369	4.06873	8.84284	0.106038	0.679495	-0.400702	0.237201	24	12.1732	0.332072	17.52	0.414931
Tanchacte Sur	2016	28.64	0.26053	0.206191	0.215215	0.0733395	19.4705	60.8915	178.205	9	5	0	0	0.775727	1.41431	6.87153	0.0550462	-2.3386	0.602462	0.406815	15	9.45193	0.24333	1.5	0.0816667
The Maze	2016	28.9302	0.3234	0.195684	0.200824	0.336445	20.1638	56.2418	134.896	13	5	0	0	0.832699	2.13959	3.58645	0.0802641	0.692731	-0.272498	0.230248	18	10.059	0.265388	4.738	0.275109
Turtle Crossing	2016	28.8857	0.333798	0.195639	0.19035	0.00811132	13.3027	50.2511	123.861	6	0	0	0	0	0.920857	1.67395	0.0644687	0.167762	0.00990661	0.270792	18	10.7516	0.336252	12.86	0.443886
UK Cut Deep	2016	28.8317	0.342879	0.19308	0.179191	0	12.4114	50.0773	126.447	6	0	0	0	0	0.89856	1.36784	0.0567983	0.42928	-0.291215	0.229581	26	15.6137	0.298415	11.76	0.379518
UK Cut Shallow	2016	28.8317	0.342879	0.19308	0.179191	0	12.4114	50.0773	126.447	6	0	0	0	0	0.89856	1.36784	0.0567983	0.42928	-0.220948	0.225828	21	10.5639	0.28406	6.908	0.335378
Veronicas garden	2016	28.7351	0.25148	0.20297	0.21997	0.331605	22.9883	63.2548	185.618	14	6	0	0	0.989947	2.24273	7.3746	0.0607738	-2.56772	-0.341606	0.246176	26	14.6819	0.292028	9.5	0.4
West Snake Caye	2016	29.0119	0.318905	0.242985	0.284021	0.168079	21.3062	80.5586	252.715	47	11	0	0	1.80555	7.91425	19.1927	0.150696	0.705497	0.23234	0.20309	10	5.26059	0.263924	5	0.079602
Wilson	2016	29.0115	0.347269	0.243442	0.286983	0.0656834	19.2202	79.2676	249.868	44	8	0	0	1.31689	7.47216	18.4534	0.146187	0.503443	-0.324512	0.251122	15	7.10725	0.278883	5.5	0.12522
Yucab	2016	28.7605	0.237455	0.202427	0.21452	0.546138	23.8752	61.8656	175.963	11	7	0	0	1.14233	1.7706	7.14525	0.0501828	-3.31278	-0.463344	0.20892	16	9.53901	0.276038	12.85	0.20462
Akumal North Sirenis	2017	28.7232	0.2516	0.203655	0.20034	0.796817	29.9409	74.3327	185.081	21	13	0	0	2.36695	3.67188	5.94266	0.0727944	1.4011	-0.282585	0.288112	25	13.0752	0.323918	15.24	0.423948
Aldrid	2017	28.9381	0.417632	0.207717	0.217867	0.725192	32.8321	104.106	251.393	57	17	2	1	3.70335	12.27	19.5285	0.228068	6.61691	1.13384	0.220014	14	3.99815	0.349208	10.3495	0.537037
Aquarium	2017	28.9343	0.614741	0.195603	0.182622	1.45572	39.8601	70.8732	151.696	40	27	0	0	5.60349	7.84983	10.0813	0.116201	6.25451	-0.551025	0.213906	23	13.0514	0.287327	12.2333	0.495556
Aquarium BL	2017	28.7313	0.316484	0.203718	0.204216	0.68867	28.9527	86.2182	209.53	40	14	0	0	2.6002	7.48811	11.1384	0.13885	3.98477	-0.872161	0.22761	14	8.96117	0.288826	6.7	0.4
Bajon	2017	28.9571	0.391734	0.235493	0.247807	0.329604	31.2823	92.7968	272.378	52	18	0	0	3.6347	10.0775	23.7454	0.194646	1.85983	-0.0582079	0.239955	16	7.98206	0.265819	12.64	0.321667
BAK	2017	28.7124	0.25598	0.204611	0.201384	0.780931	29.9227	75.1282	187.124	22	13	0	0	2.38697	3.86959	6.70913	0.0784413	1.03006	0.214056	0.314456	20	12.3822	0.308197	3	0.341346
BBC	2017	28.7654	0.271103	0.207755	0.203107	0.757907	27.8581	77.5142	183.389	31	14	0	0	2.54915	5.32311	7.52511	0.0764747	3.27319	-0.821506	0.207235	12	7.05529	0.278762	9.7925	0.243333
BCACERC	2017	28.8649	0.60968	0.194805	0.173247	1.32845	35.1734	57.6631	127.043	28	24	0	0	4.58184	5.21905	5.83198	0.0860014	5.91341	2.11683	0.317694	11	5.70597	0.339706	1.19984	0.501075
BCUTENC	2017	28.8813	0.628841	0.19469	0.17988	1.35534	35.5329	57.8039	125.727	30	24	0	0	4.62832	5.55289	6.30338	0.0845756	5.82556	0.694667	0.270131	24	10.143	0.316461	5.28	0.497338
BKACERC	2017	28.8649	0.54862	0.194805	0.173247	0.925121	35.3534	62.9687	132.313	32	25	0	0	4.76972	5.86912	6.48205	0.0860014	5.91341	2.15177	0.333029	14	5.41459	0.335974	1.54281	0.565495
BKDISPC	2017	28.8649	0.54862	0.194805	0.173247	0.925121	35.3534	62.9687	132.313	32	25	0	0	4.76972	5.86912	6.48205	0.0860014	5.91341	0.154579	0.269629	24	11.8851	0.311038	8.23204	0.573852
BKUTENC	2017	28.8649	0.572581	0.194805	0.173247	1.18179	35.4834	61.2084	130.588	31	24	0	0	4.62613	5.72553	6.33846	0.0860014	5.91341	1.70669	0.229208	23	6.69503	0.360274	5.8795	0.440511
BL SILK	2017	28.8677	0.476923	0.220899	0.20947	1.18894	41.8936	88.7407	226.824	46	26	1	1	5.8459	9.4381	15.8947	0.170458	5.41778	0.570403	0.303107	19	11.5723	0.342439	4	0.354167
Black Coral Wall	2017	28.9492	0.611322	0.19543	0.184051	1.47077	39.8914	71.4767	151.966	40	27	0	0	5.59724	7.88866	9.98437	0.113687	6.28471	0.265124	0.254324	21	11.3055	0.308883	4.95	0.576667
BPP	2017	28.7124	0.267862	0.204611	0.201384	0.347598	25.3027	74.7482	188.494	22	7	0	0	1.34331	3.86959	6.70913	0.0784413	1.03006	-0.162285	0.276885	26	14.3568	0.30046	15.24	0.433993
BSACERC	2017	28.8813	0.589127	0.19469	0.17988	1.17534	35.8229	61.3299	129.253	32	23	0	0	4.5285	5.91537	6.66585	0.0845756	5.82556	2.271	0.271699	11	4.26899	0.357012	4.78333	0.394822
BSDISPC	2017	28.8813	0.632233	0.19469	0.17988	1.39534	35.2829	56.5152	124.439	29	24	0	0	4.5926	5.3688	6.11928	0.0845756	5.82556	0.42791	0.287099	25	13.4588	0.338852	9.83011	0.466903
BSUTENC	2017	28.8813	0.589127	0.19469	0.17988	1.17534	35.8229	61.3299	129.253	32	23	0	0	4.5285	5.91537	6.66585	0.0845756	5.82556	2.04583	0.329596	13	3.60209	0.366535	5.771	0.455516
Bugle Caye	2017	28.9214	0.503711	0.246448	0.261444	1.40858	48.5503	108.301	288.085	60	26	3	2	6.93576	13.7115	25.2802	0.240257	7.39841	-0.458653	0.28034	16	7.72587	0.281057	4	0.291667
Cabanas	2017	28.9479	0.601572	0.195525	0.184136	1.45545	39.6693	72.1987	155.079	41	27	0	0	5.57531	8.07668	10.3609	0.119005	6.28336	0.056738	0.269228	22	14.5729	0.287511	5.15	0.548098
Cabos tres Puntas	2017	28.9931	0.453146	0.242103	0.251738	0.423609	35.2444	100.003	295.658	54	20	0	0	4.33127	11.2778	28.0568	0.240516	1.71044	-0.482716	0.222368	20	11.6228	0.29716	8.68	0.551089
Canyon	2017	28.9302	0.477881	0.209123	0.217897	1.02977	41.4236	103.661	258.89	56	23	3	3	5.67201	12.4766	20.428	0.235202	6.60347	1.23154	0.21792	10	2.57123	0.348477	10.825	0.467662
Cayos Channel	2017	29.0332	0.596098	0.193954	0.219406	0	13.0255	75.8848	134.385	43	3	0	0	0.478617	8.14875	9.56889	0.10806	6.72862	-0.379983	0.27556	30	18.1435	0.295188	6.08818	0.60274
Cayos East End	2017	29.0332	0.596098	0.193954	0.219406	0	13.0255	75.8848	134.385	43	3	0	0	0.478617	8.14875	9.56889	0.10806	6.72862	0.382826	0.251969	25	11.3337	0.283144	3.29061	0.594679
Cayos Edge	2017	29.0585	0.608094	0.195716	0.218851	0	12.3703	76.815	137.819	45	3	0	0	0.463506	8.52973	10.2878	0.120168	6.77164	-0.056426	0.246601	25	15.5519	0.294915	3.26432	0.454545
Cayos South	2017	29.0585	0.608094	0.195716	0.218851	0	12.3703	76.815	137.819	45	3	0	0	0.463506	8.52973	10.2878	0.120168	6.77164	0.197894	0.241616	24	12.0482	0.279343	1	0.425461
Cayos Stadium	2017	29.0332	0.596098	0.193954	0.219406	0	13.0255	75.8848	134.385	43	3	0	0	0.478617	8.14875	9.56889	0.10806	6.72862	0.894198	0.26225	23	8.06201	0.304984	4.42807	0.492138
Cocalito	2017	28.9043	0.454965	0.212106	0.212987	0.779036	40.8197	104.923	264.511	54	20	4	4	5.37527	12.3401	21.1225	0.235988	6.29731	0.817009	0.33786	17	9.33431	0.267706	2.69444	0.382716
Colombia	2017	28.7665	0.256633	0.201949	0.199835	0.540119	25.0467	68.15	171.989	18	9	0	0	1.55015	3.04745	5.30864	0.0768629	0.786259	-0.26306	0.244951	18	9.74976	0.305567	12	0.31068
Corona del Caiman	2017	28.9571	0.391734	0.235493	0.247807	0.329604	31.2823	92.7968	272.378	52	18	0	0	3.6347	10.0775	23.7454	0.194646	1.85983	-0.146616	0.185653	16	5.79433	0.275717	9.13	0.31
Diamond Cay	2017	28.9479	0.601572	0.195525	0.184136	1.45545	39.6693	72.1987	155.079	41	27	0	0	5.57531	8.07668	10.3609	0.119005	6.28336	0.625937	0.240896	19	8.90035	0.314768	5.94926	0.538972
Dolphins Den	2017	28.8317	0.390369	0.19308	0.168861	0.63832	27.833	73.8205	141.054	32	13	0	0	2.31688	5.7966	6.69516	0.079321	4.89804	0.147249	0.287872	29	19.2659	0.307544	17.5449	0.50454
Dos ojos 1	2017	28.7837	0.392107	0.200744	0.203754	0	11.1981	61.0747	157.14	20	0.5	0	0	0.0732271	3.39921	5.00104	0.0498812	2.09061	-0.602809	0.256116	17	8.44834	0.301147	10.6774	0.255914
Dos ojos 2	2017	28.7833	0.390188	0.200748	0.203846	0	11.2446	61.0946	157.408	20	0.333333	0	0	0.048818	3.39721	5.0011	0.050064	2.08571	-0.4732	0.246564	19	9.41697	0.293206	9.57424	0.242424
DSDISPC	2017	28.8649	0.61166	0.194805	0.173247	1.36179	34.9134	56.388	125.768	27	24	0	0	4.5447	5.03689	5.64982	0.0860014	5.91341	0.46933	0.269317	27	15.3195	0.308271	14.074	0.49211
DSUTENC	2017	28.8649	0.61166	0.194805	0.173247	1.36179	34.9134	56.388	125.768	27	24	0	0	4.5447	5.03689	5.64982	0.0860014	5.91341	1.1138	0.247324	24	8.37358	0.341942	3.60056	0.520599
Duppy Waters	2017	28.9302	0.616319	0.195684	0.180689	1.40978	39.8738	70.5738	153.706	39	27	0	0	5.602	7.73305	9.87264	0.116678	6.27334	-0.00810438	0.285178	25	15.2617	0.29655	6.8	0.528889
Eagle Ray Alley	2017	28.9541	0.621443	0.195342	0.186613	1.49589	39.9249	70.64	149.182	40	27	0	0	5.60701	7.83938	9.74947	0.111124	6.56836	0.494361	0.267736	20	10.7185	0.324685	5.88708	0.583732
Escuelita	2017	28.7124	0.246207	0.204611	0.201384	0.734264	28.9527	75.8482	188.424	22	11	0	0	2.05908	3.86959	6.70913	0.0784413	1.03006	-0.433665	0.271268	29	16.6023	0.303474	11.7917	0.395833
False Cay	2017	28.9214	0.503711	0.246448	0.261444	1.40858	48.5503	108.301	288.085	60	26	3	2	6.93576	13.7115	25.2802	0.240257	7.39841	0.0542287	0.221971	12	5.1481	0.265048	4	0.195458
Faro nuevo	2017	28.7826	0.388969	0.200468	0.202118	0	11.1623	60.7954	157.654	19	0	0	0	0	3.22859	4.8377	0.0484347	1.90731	-0.221787	0.229552	17	8.53355	0.298689	11.1172	0.276042
Faro viejo	2017	28.7826	0.388969	0.200468	0.202118	0	11.1623	60.7954	157.654	19	0	0	0	0	3.22859	4.8377	0.0484347	1.90731	-0.362061	0.218771	15	7.45955	0.266824	11.4	0.244161
Fingers	2017	28.9381	0.47776	0.207717	0.217867	1.00519	40.8421	101.364	250.993	57	24	2	2	5.59691	12.27	19.5285	0.228068	6.61691	1.07629	0.209335	17	4.00682	0.336513	10	0.432099
Foudara/King Fish	2017	28.9902	0.445987	0.245935	0.283926	0.659826	38.6951	107.215	332.122	58	20	4	1	4.75377	13.0413	32.8744	0.300642	4.01401	-0.799574	0.202168	13	3.42901	0.327615	5.33	0.4
Hat Caye	2017	28.7275	0.317343	0.203817	0.203247	0.665787	29.6187	86.6561	210.381	41	15	0	0	2.82097	7.64866	11.5681	0.143799	4.0213	-0.153176	0.26819	14	8.86251	0.274354	1.5	0.170579
HMBP	2017	28.717	0.259529	0.204081	0.200694	0.728512	29.9394	74.2017	185.79	21.3333	13	0	0	2.37644	3.74637	6.35294	0.0763131	1.13981	-0.212939	0.255261	24	14.943	0.295046	11.7422	0.429268
HMC-1	2017	28.7335	0.313595	0.20342	0.202468	0.696468	28.3111	84.4033	204.939	39	14	0	0	2.53437	7.20032	10.5479	0.131891	3.85277	-0.542649	0.2881	21	11.2271	0.323505	11	0.45393
Jardines	2017	28.6974	0.255987	0.204329	0.200619	0.689248	27.7023	71.4169	179.657	21	17	0	0	2.89341	3.57489	5.96756	0.0698625	1.33258	0.59976	0.275649	14	5.69303	0.251088	1.8	0.204444
Jeannettes place	2017	28.9302	0.433206	0.209123	0.217897	0.653105	34.5636	105.671	258.83	56	18	3	1	4.05509	12.4766	20.428	0.235202	6.60347	0.714256	0.205099	13	6.1273	0.277215	11.8901	0.381847
La Bocana	2017	28.6642	0.26197	0.20507	0.201504	0.645842	27.6936	71.6407	181.62	22	15	0	0	2.63966	3.7755	6.21374	0.0746524	1.49096	-0.185734	0.242142	19	9.70904	0.316861	4.5	0.480974
La Ensenada	2017	28.9551	0.467246	0.206307	0.216698	0.621535	37.7663	100.774	245.961	57	21	1	1	4.76816	12.0046	19.0853	0.226893	6.20812	-0.0948431	0.254789	17	6.76106	0.300399	4.43427	0.305164
Labyrinth	2017	28.8325	0.384464	0.193568	0.166728	0.560871	27.6211	75.1556	143.316	32	13	0	0	2.34114	5.85303	6.912	0.0854177	4.79406	-0.22679	0.275993	30	18.4404	0.294057	12.346	0.558952
Larks Caye	2017	28.9183	0.499826	0.242719	0.252423	1.46838	47.0581	103.764	282.108	60	28	0	0	6.72259	12.759	24.1873	0.231025	6.22446	-0.275791	0.317019	17	7.1865	0.327327	4	0.236948
LBC Shallow	2017	28.902	0.381536	0.231917	0.223876	0.861337	35.6941	104.152	258.009	54	19	0	0	4.11315	11.3903	20.1192	0.203774	4.91487	0.362466	0.340575	23	11.2745	0.284755	3	0.247312
LBC shallow2	2017	28.902	0.55181	0.231917	0.223876	0	20.9841	97.9423	248.409	53	8	0	0	1.55772	11.2177	18.5646	0.203774	4.91487	-0.133644	0.285356	17	8.57705	0.32543	1.2	0.347967
LBC site 12	2017	28.913	0.380914	0.236064	0.232163	0.870373	36.1871	105.561	267.333	54	19	0	0	4.17482	11.5286	21.1843	0.209125	4.66752	-0.691632	0.248346	16	11.1722	0.27964	13	0.434494
Limones	2017	28.6175	0.266995	0.2071	0.202278	0.565877	26.9612	70.1037	176.504	23	15	0	0	2.61259	3.90693	6.45846	0.0725776	1.64613	0.739371	0.488654	15	8.39875	0.217333	2	0.15873
Lob 20	2017	28.735	0.268076	0.20207	0.197957	0.794954	28.8087	78.5761	189.927	31	13	0	0	2.35634	5.48194	8.83323	0.107191	2.51206	0.350773	0.237723	13	8.26636	0.316601	2	0.350467
Lob 22	2017	28.7372	0.306337	0.203557	0.20469	0.739469	28.1785	83.8054	204.154	37	13	0	0	2.35378	6.86053	10.7612	0.134847	3.26355	-0.241477	0.287483	13	7.34674	0.332095	2.26	0.511962
Los Trozos	2017	28.9968	0.440202	0.241244	0.253132	0.469871	34.8197	97.4992	287.172	54	20	0	0	4.24201	10.979	26.0075	0.22999	1.98949	-0.678292	0.201482	20	10.3598	0.285754	12.18	0.453333
Mandys Eel Garden	2017	28.8857	0.393347	0.195639	0.172567	0.497667	27.4914	77.6541	148.218	41	13	0	0	2.38091	7.37253	8.29339	0.0943375	6.45167	-0.310159	0.252577	26	14.817	0.303356	5.36357	0.536508
Motaguilla	2017	28.9594	0.414904	0.237465	0.248287	0.283979	31.5981	95.7842	282.75	55	18	0	0	3.7288	10.8851	25.7487	0.210593	2.03456	-0.460559	0.210453	14	7.86657	0.295439	15.23	0.126667
Mushroom	2017	28.9381	0.475834	0.207717	0.217867	0.865193	40.1621	101.504	251.113	57	23	2	2	5.39521	12.27	19.5285	0.228068	6.61691	0.764775	0.226818	17	6.0654	0.319894	11.1096	0.439324
Paraiso	2017	28.7615	0.254348	0.202704	0.200075	0.391877	23.7392	68.0477	168.876	17	8	0	0	1.37548	2.87504	4.60561	0.0556702	1.14447	-0.528206	0.236417	22	11.177	0.282281	12	0.228333
Parche 10	2017	28.7815	0.301122	0.202759	0.210614	0.775173	29.3182	66.2145	156.63	20	17	0	0	2.9278	3.39573	5.15767	0.0561578	1.77787	0.503453	0.24595	18	8.50097	0.295955	3	0.248756
Parche 7	2017	28.7888	0.292956	0.205724	0.210912	0.786246	29.6249	67.9847	159.051	22	18	0	0	3.06463	3.68514	5.71114	0.0625027	1.80279	0.655447	0.343904	11	6.51246	0.235822	3	0.123333
Parche 9	2017	28.7815	0.301122	0.202759	0.210614	0.775173	29.3182	66.2145	156.63	20	17	0	0	2.9278	3.39573	5.15767	0.0561578	1.77787	0.629248	0.211549	10	4.68407	0.2575	2.5	0.18
Paso del Cedral	2017	28.76	0.253631	0.202286	0.199955	0.466691	24.6707	68.2721	172.047	18	8	0	0	1.39574	3.03149	5.26583	0.0725883	0.797157	-0.248051	0.247223	21	12.1099	0.289427	12	0.295419
Paso Juana	2017	28.7543	0.271081	0.207742	0.203272	0.769004	28.0288	77.5363	183.852	28	14	0	0	2.55134	4.88697	7.08831	0.0724202	2.84215	-0.73519	0.205075	14	7.52003	0.281282	8.9875	0.336667
Paso Lágrimas	2017	28.7475	0.270421	0.207606	0.202702	0.779207	28.1711	76.7434	182.314	28	14	0	0	2.5408	4.84159	7.0281	0.070236	2.81259	-0.309192	0.221569	17	7.81349	0.288183	6.225	0.268333
Pedro Paila	2017	28.7543	0.271081	0.207742	0.203272	0.769004	28.0288	77.5363	183.852	28	14	0	0	2.55134	4.88697	7.08831	0.0724202	2.84215	-0.530622	0.21906	12	6.31534	0.299636	8.45	0.355
Radio Pirata	2017	28.6828	0.257695	0.204517	0.200753	0.680517	27.8245	71.6267	181.33	21.3333	16.3333	0	0	2.81451	3.64992	6.16942	0.0731642	1.28193	0.351424	0.305431	20	8.54821	0.324546	1.2	0.254186
Raggedy Cay West	2017	28.9479	0.610574	0.195525	0.184136	1.40878	39.6193	70.8566	153.737	40	27	0	0	5.56816	7.88495	10.1692	0.119005	6.28336	-0.043501	0.254417	22	12.7715	0.312561	7.56667	0.555556
Rio Vermejo	2017	28.7848	0.395245	0.201019	0.20539	0	11.2339	61.354	156.626	21	1	0	0	0.146454	3.56982	5.16437	0.0513276	2.2739	-0.667938	0.246987	23	10.4119	0.313123	16.8412	0.329167
RO4A CUT	2017	28.8684	0.387988	0.195465	0.17038	0.504902	27.4539	76.7118	146.001	38	13	0	0	2.36149	6.8528	7.47656	0.0907334	6.22905	-0.259717	0.269308	31	18.4187	0.284454	7.61986	0.436137
ROA19	2017	28.8649	0.60968	0.194805	0.173247	1.32845	35.1734	57.6631	127.043	28	24	0	0	4.58184	5.21905	5.83198	0.0860014	5.91341	0.0550016	0.356393	26	12.9424	0.325507	7.0302	0.51566
Rock Harbour	2017	28.9302	0.616319	0.195684	0.180689	1.40978	39.8738	70.5738	153.706	39	27	0	0	5.602	7.73305	9.87264	0.116678	6.27334	-0.418612	0.229667	18	10.8332	0.269911	7.18571	0.547619
Rocky Point	2017	28.9541	0.621443	0.195342	0.186613	1.49589	39.9249	70.64	149.182	40	27	0	0	5.60701	7.83938	9.74947	0.111124	6.56836	0.267212	0.303775	17	8.73595	0.229279	6.2	0.488333
S1117	2017	28.7374	0.292958	0.203317	0.203886	0.765933	28.1828	82.3584	200.532	34	12	0	0	2.18589	6.27263	10.2873	0.127261	2.60731	-0.0965819	0.258415	14	6.14461	0.298807	1.8	0.391509
S1194	2017	28.9133	0.459811	0.234894	0.24516	0.181113	24.9901	102.874	247.004	56	11	2	0	2.17905	12.2067	19.792	0.204289	7.46144	-0.149103	0.267207	24	15.919	0.317305	11.5	0.522876
San Miguel de Ruiz	2017	28.7654	0.271103	0.207755	0.203107	0.757907	27.8581	77.5142	183.389	31	14	0	0	2.54915	5.32311	7.52511	0.0764747	3.27319	-0.743377	0.211823	13	7.10394	0.282041	9.775	0.283333
Spooky Channel	2017	28.8684	0.387988	0.195465	0.17038	0.504902	27.4539	76.7118	146.001	38	13	0	0	2.36149	6.8528	7.47656	0.0907334	6.22905	-0.513964	0.278432	30	17.0656	0.304759	9.15	0.504026
SWC shallow	2017	28.8845	1.1063	0.223703	0.227393	0	0	56.5752	203.741	30	0	2	0	0	6.73525	15.0238	0.165767	6.0386	0.444399	0.282864	14	8.60929	0.27221	5	0.158805
Tanchacte Sur	2017	28.64	0.265703	0.206191	0.202702	0.590018	27.0805	70.4915	177.625	26	16	0	0	2.76861	4.34149	6.75439	0.0768601	2.22146	0.483326	0.459333	21	10.9759	0.244941	1.5	0.199052
Terraza sur	2017	28.7833	0.362605	0.200748	0.203846	0.0233532	13.0447	62.4947	157.415	20	1.33333	0	0	0.208827	3.39721	5.0011	0.050064	2.08571	-0.666963	0.239576	17	9.66247	0.310878	21.6796	0.324484
The Maze	2017	28.9302	0.616319	0.195684	0.180689	1.40978	39.8738	70.5738	153.706	39	27	0	0	5.602	7.73305	9.87264	0.116678	6.27334	-0.151769	0.254212	20	12.0267	0.268652	6.33268	0.527594
Turtle Crossing	2017	28.8857	0.393347	0.195639	0.172567	0.497667	27.4914	77.6541	148.218	41	13	0	0	2.38091	7.37253	8.29339	0.0943375	6.45167	-0.09713	0.221475	32	17.4956	0.302522	14.1	0.540741
UK Cut Deep	2017	28.8317	0.390369	0.19308	0.168861	0.63832	27.833	73.8205	141.054	32	13	0	0	2.31688	5.7966	6.69516	0.079321	4.89804	-0.32299	0.25188	34	19.7929	0.280712	15.313	0.513285
UK Cut Shallow	2017	28.8317	0.390369	0.19308	0.168861	0.63832	27.833	73.8205	141.054	32	13	0	0	2.31688	5.7966	6.69516	0.079321	4.89804	-0.0333365	0.274467	33	21.2124	0.28265	8.07	0.473616
WHLSHK	2017	28.8532	0.472178	0.217328	0.204955	1.18014	40.7805	85.5248	218.39	47	27	0	0	5.6891	9.13283	14.3644	0.154864	5.84722	0.350574	0.319707	22	11.9366	0.327445	4	0.328257
wypt 16	2017	28.8845	0.415811	0.223703	0.227393	0.157016	23.9292	93.5585	221.604	51	11	2	0	2.07154	10.3861	15.3411	0.165767	6.0386	0.224335	0.287734	17	11.3198	0.335905	11.5	0.533011
wypt 83	2017	28.8818	0.411843	0.223164	0.223402	0.165489	24.3223	93.9633	222	52	11	2	0	2.09151	10.5578	15.381	0.164628	6.48764	0.862016	0.408413	13	8.55082	0.254324	1.2	0.350877
Yucab	2017	28.7605	0.251387	0.202427	0.199356	0.406138	24.1952	68.4956	171.188	18	8	0	0	1.38368	3.02435	4.94059	0.0607445	1.10812	-0.212935	0.241196	23	12.5811	0.274891	13	0.252381
